# Supplementary material for: Authoritative Textbook-Augmented Large Language Models for High-Altitude Public Health Medical Education in the Xizang Autonomous Region: Cross-Sectional Comparative Evaluation Study
Source: J Med Internet Res. 2026 Jun 16;28:e92852. doi: 10.2196/92852 (PMC13271586; doi:10.2196/92852)
Supplement: Multimedia Appendix 1 [file jmir-v28-e92852-s001.xlsx]

## Sheet: Sheet1
Multimedia Appendix 1
Number	Question	Answer	Question label
1	Which human systems are directly affected by the low oxygen environment of high altitude areas?	The low oxygen environment of high altitude areas affects multiple organs and systems, including the respiratory, circulatory, digestive, nervous, immune, and skeletal systems. In a low oxygen environment, the body adapts through physiological adjustments, but this also has certain impacts on various systems. First, the respiratory system. In a low oxygen environment, the body responds to hypoxia…	Factual question
2	How can I determine if I am suitable for travel or work in high altitude areas?	Before traveling or working in high altitude areas, it is important to fully assess my physical condition and my ability to adapt to the high altitude environment. For those with limited adaptability or underlying medical conditions, traveling to high altitude areas may cause certain health problems. First, thoroughly assess whether the individual has underlying circulatory and respiratory condit…	Reasoning question
3	Which underlying conditions may be aggravated in the high-altitude environment and require advance medical consultation?	The high-altitude environment can aggravate certain underlying conditions and even lead to serious complications. First, patients with respiratory diseases are at greater risk in the high-altitude environment. Patients with conditions such as chronic obstructive pulmonary disease, asthma, and emphysema may experience breathing difficulties in low-oxygen environments. In severe cases, this can wor…	Factual question
4	How long before traveling to the plateau should I start exercising to improve my adaptability?	Before heading to the plateau, it is very important to do physical exercise in advance, which helps improve the body's ability to adapt to the plateau environment and reduce the chance of altitude sickness. Generally speaking, it is recommended to start adaptive exercise at least one month in advance. The following are some specific exercise suggestions: (1) Aerobic exercise: such as jogging, swi…	Reasoning question
5	Can altitude sickness be prevented by medication? Which medications are recommended?	Altitude sickness can be prevented by medication. The following are some commonly used preventive and therapeutic medications: (1) Acetazolamide: This is the first choice medication for preventing acute altitude sickness and can reduce the incidence of altitude sickness. The risk of acute altitude sickness in people taking this medication is 0.47 times that of people not taking it. The quality of…	Factual question
6	How can I plan my trip to avoid overexertion in the plateau?	Before embarking on a plateau trip, it's important to understand your physical condition. If possible, it's best to consult a doctor in advance. This will not only provide professional preventative advice but also allow for a comprehensive pre-trip assessment of your health, allowing you to fully prepare for the plateau environment. Once you arrive at the plateau, it's crucial to plan your itiner…	Reasoning question
7	Are you heading to the beautiful plateau? Choosing a pair of sunglasses?	In plateau areas, sunlight is extremely strong, and ultraviolet radiation is much higher than on the plains, which can be particularly harmful to the eyes. Therefore, choosing sunglasses with UV protection is particularly important. When purchasing, carefully check the product label to ensure it's marked with UV400 or equivalent, meaning it provides 100% UV protection. This not only effectively b…	Reasoning question
8	What clothing should I pack for a trip to the plateau?	The plateau environment is unique, with dramatic diurnal temperature fluctuations. Strong daytime radiation increases temperatures rapidly, while heat dissipates rapidly at night. Combined with strong winds and UV rays far exceeding those on the plains, clothing must be warm, windproof, sun-proof, and breathable. Warm clothing is essential in cold weather. Long, high-fill down jackets and fleece …	Factual question
9	Besides beautiful clothing, what skincare products should you bring?	The Tibetan Plateau is windy and dry, causing significant moisture loss through the body and breathing, leading to dry and cracked skin. Furthermore, the UV radiation is strong, causing severe damage to the skin. Ordinary skincare creams are inadequate to protect against the plateau's UV rays. It's recommended to choose a sunscreen with SPF 30 (sun protection factor), PA+++ (UVA protection), and …	Reasoning question
10	How can I prepare mentally before traveling to the plateau?	Before traveling to the plateau, it is important to prepare mentally to help you better adapt to the plateau environment and reduce the severity or potential symptoms of altitude sickness. Before departure, you can learn about the plateau's natural environment, climate characteristics (such as low air pressure and strong ultraviolet rays), potential risks, and health care information by reading r…	Reasoning question
11	Are there any specific vaccinations or other preventative measures required before traveling to high altitude areas?	Altitude sickness itself is not an infectious disease, but rather a bodily reaction to the low oxygen environment. Therefore, there is no specific vaccine that can directly prevent it. Whether or not travelers to high altitude areas need vaccinations depends primarily on the prevalence of infectious diseases in the destination, rather than the plateau environment itself. If you plan to travel to …	Factual question
12	How does blood oxygen saturation change at high altitude?	Blood oxygen saturation refers to the degree to which oxygen in the blood binds to hemoglobin and is an indicator of hypoxia. The lower the blood oxygen saturation, the more severe the hypoxia. At sea level, the normal value is above 95%. As altitude increases, the oxygen content in the air decreases, and blood oxygen saturation also decreases. Its value is closely related to altitude, duration o…	Factual question
13	Does high-altitude hypoxia affect respiratory immune function?	The hypoxic, cold, hot, and dry environment of high altitude not only affects the body's oxygenation capacity but also significantly interferes with the body's respiratory immune function. These changes in immune function involve multiple aspects, including respiratory mucus clearance, immune cell function, and inflammation regulation: 1. Suppression of the respiratory mucus-secreting ciliary cle…	Factual question
14	How do residents of high-altitude areas adapt to hypoxia to reduce the burden on their respiratory systems?	Generations of residents living in high-altitude areas have developed unique physiological adaptations over time. Through genetic evolution, physiological compensation, and lifestyle adaptations, they significantly reduce the burden of hypoxia on the respiratory system. 1. Genetic Evolutionary Adaptation: Genetic changes in Tibetans, who have lived in the high-altitude areas for generations, effe…	Factual question
15	Which populations are more susceptible to respiratory adaptation problems in high-altitude environments?	The challenges posed by the low-oxygen, dry environment at high altitudes vary significantly between individuals. Some individuals, due to physiological characteristics or underlying lung diseases, are more susceptible to respiratory maladaptation or even pathological changes. The following groups require special attention: residents of low-altitude plains entering the plateau for the first time;…	Factual question
16	How does pulmonary artery pressure change at high altitudes, and what impact does it have on the heart?	Among the effects of the high-altitude hypoxic environment on the cardiovascular system, elevated pulmonary artery pressure is one of the most prominent features. Hypoxia within hours of entering the plateau causes pulmonary artery constriction, resulting in elevated pulmonary artery pressure. Long-term residence at high altitudes, prolonged hypoxia-induced pulmonary vasoconstriction can lead to …	Factual question
17	Are plateaus more prone to acute mountain sickness? What are the symptoms?	The plateau, with its low oxygen, low temperature, and low humidity, is indeed a high-risk area for acute mountain sickness. Acute mountain sickness refers to a type of altitude illness that occurs when the body is unable to adapt to the low air pressure and low oxygen levels for several hours to several days after entering the plateau from a plain or from a plateau to a higher altitude, leading …	Factual question
18	Is pneumothorax more likely to occur in high altitude areas?	Pneumothorax occurs when a rupture in the lung surface allows air from the lungs and bronchi to leak into the pleural space between the lungs and the chest wall, leading to air accumulation and lung collapse. High altitudes reduce atmospheric pressure, increase ventilation due to hypoxia, increase lung volume, and altered airway resistance. These factors increase the pressure difference between t…	Factual question
19	Does the incidence of sleep apnea increase in high altitude environments?	The impact of the plateau environment on sleep is primarily due to hypoxia. Low air pressure, cold temperatures, high winds, dryness, and large diurnal temperature swings also affect sleep. Compared to plains, plateau sleep is characterized by reduced total sleep time, increased wakefulness, and poorer sleep quality. People living in plateaus, especially those new to the region, experience varyin…	Factual question
20	Does smoking increase the risk of respiratory problems at high altitudes?	The high altitude hypoxia and smoking have a significant synergistic effect on the respiratory system. The combined effects significantly increase the risk and severity of respiratory illnesses. This is because carbon monoxide, produced by incomplete cigarette combustion, has an affinity for hemoglobin 200 times greater than oxygen, directly reducing the efficiency of blood oxygen transport and r…	Factual question
21	What adaptive changes occur in the structure and function of the heart after long-term residence in high altitude areas?	Residents who live and work in high altitude areas often have larger hearts than those living in the plains. This is related to the compensatory increase in cardiac workload and cardiomyocyte hypertrophy caused by high altitude hypoxia. High altitude hypoxia can also cause constriction of pulmonary arterioles and increase pulmonary artery pressure, forcing the right ventricle to overcome greater …	Factual question
22	How does high-altitude hypoxia affect the heart's pumping function?	Acute high-altitude hypoxia stimulates sympathetic nerve activation, which reflexively increases heart rate via chemoreceptors in the carotid and aortic bodies, leading to a compensatory increase in heart rate to increase cardiac output (CO) and tissue oxygen delivery. For example, at an altitude of 4,600 meters, resting heart rate can increase by 40%-50%. This increase in heart rate and increase…	Factual question
23	How does heart rate change at high altitude? Does it cause heart enlargement? What are the health implications?	After a short period of exposure to high altitude, the hypoxic environment stimulates the sympathetic nervous system, reflexively increasing the heart rate through chemoreceptors in the carotid and aortic bodies (up to 85-90 beats/minute, compared to approximately 75 beats/minute at low altitudes) to increase cardiac output and tissue oxygen delivery. This change can gradually be alleviated throu…	Factual question
24	How do cardiac contractility and diastolic force change at high altitude?	Contractility increases compensatorily in the acute phase. This is because upon initial exposure to high altitude, hypoxia stimulates sympathetic nerve activation, increasing cardiac output by increasing heart rate and myocardial contractility. Studies have shown that after acute altitude exposure, left ventricular end-systolic diameter and ejection fraction (EF) may transiently increase, manifes…	Factual question
25	How does high altitude affect the coronary artery blood supply?	High altitude hypoxia can directly stimulate coronary artery smooth muscle contraction. This is particularly true in patients with coronary atherosclerotic plaques. Hypoxia-induced endothelial dysfunction can exacerbate coronary artery spasm, reduce myocardial blood supply, and induce angina pectoris or myocardial ischemia. Continued hypoxia may lead to coronary microvascular disease, manifested …	Factual question
26	How does high-altitude heart disease develop, and what are its typical symptoms?	High-altitude heart disease (HAHD) is a cardiovascular disease caused by long-term or acute exposure to the hypoxic environment of high altitude. The primary cause is that the hypoxic environment at high altitude directly stimulates the contraction of pulmonary vascular smooth muscle (hypoxic pulmonary vasoconstriction, HPR), leading to a significant increase in pulmonary artery pressure (PAP > 3…	Factual question
27	Is the prevalence of hypertension higher in high-altitude areas? What factors are associated with this?	Research shows that when people living at sea level are exposed to high altitude for a short period of time, their blood pressure rises significantly. After a period of acclimatization, blood pressure returns to normal levels. Long-term exposure to high altitude also affects blood pressure, generally manifesting as an increase in blood pressure, but can also result in a decrease. Previous analyse…	Factual question
28	Does hypoxia in the plateau increase the risk of heart disease?	Hypoxia in the plateau significantly increases the risk of heart disease. First, the low oxygen environment directly stimulates pulmonary vasoconstriction and increases pulmonary artery pressure, leading to increased right ventricular afterload. Long-term exposure can lead to right ventricular hypertrophy, dilation, and even right heart failure. At the same time, hypoxia-induced impairment of car…	Factual question
29	Does the incidence of myocardial infarction increase at high altitude?	1. The hypoxic environment at high altitude directly causes myocardial hypoxia. The body maintains cardiac output by compensating with increased heart rate and blood pressure. However, prolonged high heart rate and high blood pressure increase cardiac afterload, disrupting the myocardial oxygen supply-demand balance and inducing myocardial ischemia. Hypoxia can also damage vascular endothelial ce…	Factual question
30	Does high-altitude hypoxia cause arrhythmias? What are its symptoms?	High-altitude hypoxia may induce arrhythmias through the following pathways: 1. Autonomic dysfunction: Hypoxia stimulates increased sympathetic nerve excitability while simultaneously inhibiting vagal nerve activity, leading to an imbalance in heart rhythm regulation. For example, sympathetic nerve activation can cause sinus tachycardia, while abnormal vagal tone can cause sinus arrest or prematu…	Factual question
31	Are residents of high-altitude areas more susceptible to sudden cardiac arrest? How should first aid be provided?	Residents of high-altitude areas are indeed more susceptible to sudden cardiac arrest. This risk is primarily related to the multiple impacts of the plateau's hypoxic environment on the cardiovascular system, as well as the exacerbation of underlying cardiovascular diseases at high altitude. Hypoxia stimulates pulmonary vasoconstriction, significantly elevating pulmonary artery pressure (>30 mmHg…	Reasoning question
32	How can residents of high-altitude areas prevent hypertension, a common complication?	Due to long-term exposure to low oxygen levels, low temperatures, and dry environments, the incidence of hypertension in high-altitude areas is significantly higher than in plain areas. Prevention requires a combination of environmental characteristics and lifestyle adjustments. Specific strategies are as follows: 1. Optimize dietary structure and adopt a balanced diet: High-altitude residents of…	Reasoning question
33	How can heart health be monitored in high-altitude environments to detect abnormalities promptly?	In high-altitude environments, due to the persistent effects of hypoxia, low temperatures, and other special conditions on the heart, monitoring heart health requires a combination of multi-dimensional technical tools and clinical observation to detect abnormalities early and prevent worsening. 1. Conventional Electrocardiogram (ECG) and Holter Monitoring: Hypoxia at high altitudes can easily lea…	Reasoning question
34	Do residents of the plateau need regular electrocardiograms?	The low pressure and low oxygen environment of the plateau has profound effects on the cardiovascular system. Chronic hypoxia can lead to persistent constriction of the pulmonary arterioles, triggering pulmonary vascular remodeling and pulmonary hypertension (mean pulmonary artery pressure ≥ 25 mmHg), ultimately developing into right ventricular hypertrophy or dysfunction (HAHD). This disease is …	Reasoning question
35	How can residents of high-altitude areas adjust their diet to protect heart health?	The low-oxygen environment at high altitude accelerates energy metabolism (increasing basal metabolic rate by 10%-15%) and increases oxidative stress. A diet that balances energy supply and heart protection can be tailored to the core principles of high calories, high antioxidants, and low salt and fat. Increasing the proportion of carbohydrates (60%-70%) in energy distribution, such as highland …	Reasoning question
36	How should heart disease patients adjust their medication regimen at high altitude?	High altitude hypoxia may affect the heart through a complex series of mechanisms, requiring medication adjustments based on individual circumstances: 1. Diuretics (e.g., furosemide): Monitor serum potassium (target 3.5-5.0 mmol/L) and blood volume. Use with caution if the hematocrit is >55% to avoid excessive dehydration leading to hemoconcentration. 2. Beta-blockers: May exacerbate hypoxic brad…	Reasoning question
37	How can residents of high altitude areas avoid excessive stress on the heart during exercise?	High altitude exercise should adhere to the principles of "low intensity, short duration, and gradual progression": Type of exercise: Low-intensity aerobic exercise, such as walking, Tai Chi, yoga, and cycling, is recommended. Avoid anaerobic exercise, such as sprinting, and breath-holding exercises (such as weightlifting), which can cause sudden changes in chest pressure. Control heart rate: Tar…	Reasoning question
38	Are the risks of heart bypass surgery or heart stent surgery increased at high altitude?	The risks of surgery are higher in plateaus than in plains, primarily for the following reasons: Hypoxia impairs healing: Postoperative tissue repair requires increased oxygen supply. The low oxygen partial pressure at high altitude may prolong recovery time, and the incidence of postoperative pulmonary complications is 1.5-2 times higher than in plains. Hypercoagulability: Patients with high-alt…	Factual question
39	How can residents of high-altitude areas control blood lipid levels to protect their hearts?	Due to the long-term hypoxic environment, residents of high-altitude areas are at higher risk of polycythemia vera. They need to pay special attention to blood viscosity and avoid high-fat diets that increase cardiovascular burden. Lipid control requires a comprehensive approach involving lifestyle, dietary adjustments, and medication: 1. Dietary adjustments: Reduce saturated fat intake, limit an…	Reasoning question
40	How can oxygen therapy be used appropriately to alleviate heart symptoms in high-altitude environments?	Oxygen therapy is a core measure for improving cardiac symptoms associated with high-altitude hypoxia, but its use must be scientific and standardized: 1. Suitable population: Patients with a persistent blood oxygen saturation (SpO₂) <90%; those experiencing angina pectoris, heart failure, acute pulmonary edema, or symptoms related to pulmonary hypertension (such as dyspnea and cyanosis). 2. Flow…	Reasoning question
41	How should residents of plateau areas take special care to protect their heart health during the winter?	The combined stresses of low temperatures and low oxygen levels in winter significantly increase cardiac stress, necessitating the following protective measures: 1) Keep warm: Keep the temperature difference between indoor and outdoor temperatures ≤15°C. Pay special attention to protecting your head and neck. Wear a hat or scarf when going outdoors to prevent the cold from triggering coronary art…	Reasoning question
42	Which medications may adversely affect the heart in high-altitude environments?	The unique natural conditions of the plateau, such as low pressure, hypoxia, low temperature, and low humidity, cause changes in physiological parameters, drug plasma protein binding, drug metabolizing enzyme activity and expression, and blood regulatory factors. Some medications may increase cardiac stress or induce adverse reactions and should be used with caution: 1) Pseudoephedrine (an ingred…	Factual question
43	How can residents of high-altitude areas maintain mental health and reduce adverse effects on the heart?	Psychological stress can increase the burden on the heart through sympathetic nervous system activation. Recommendations include: Increasing social support: Actively participate in community activities to reduce loneliness. Relaxation training: Practice 10-15 minutes of meditation or deep breathing exercises daily to improve autonomic nervous system regulation. Maintain a regular sleep schedule: …	Reasoning question
44	What advice can be given to tourists traveling to the plateau to protect heart health?	People from the plains who travel to higher altitudes may experience increased heart rate, increased myocardial contractility, and increased cardiac output. At the same time, arteriolar and arteriolar smooth muscle contraction increases vascular resistance, and systemic blood pressure increases to varying degrees. 1. Consult with someone with experience living in the plateau to be aware of precau…	Reasoning question
45	Does high altitude hypoxia cause gastrointestinal mucosal damage?	High altitude hypoxia significantly increases the risk of gastrointestinal mucosal damage by reducing blood oxygen supply, disrupting microcirculation, and triggering an inflammatory response. First, the thin oxygen levels in high altitude areas put the human body in a hypoxic state. Prioritizing blood supply to vital organs like the heart and brain reduces gastrointestinal blood flow. The gastro…	Factual question
46	How does high-altitude hypoxia affect the balance of intestinal microbiota?	The intestinal microbiota is a crucial "invisible organ" of the human body, involved in physiological processes such as nutrient absorption, immune regulation, and metabolite synthesis. Under normal circumstances, the intestines contain approximately 100 trillion microorganisms, forming a dynamically balanced ecosystem. Imbalance in the intestinal microbiome (also known as "intestinal dysbiosis")…	Factual question
47	How does the high-altitude environment affect gastrointestinal motility?	The high-altitude hypoxic environment can affect gastrointestinal motility through multiple pathways, including neural, humoral, and microcirculatory pathways, leading to decreased appetite, constipation, abdominal pain, and other problems. For example, hypoxia stimulates the sympathetic nervous system, releasing substances like adrenaline, which inhibit gastrointestinal smooth muscle contraction…	Factual question
48	Is the digestive system development of children in high-altitude areas affected by the plateau environment?	Plateau regions are characterized by high altitudes, low air pressure, low oxygen levels, strong ultraviolet rays, and large diurnal temperature swings. These environmental factors not only impact adult health but can also have significant consequences for children, a particularly vulnerable population. Because children's digestive systems are still developing (especially those aged 0-12 years), …	Factual question
49	Why do people often experience bloating or indigestion in high altitude environments?	For those new to the plateau, the body undergoes a complex physiological adaptation process, and the digestive system (particularly the gastrointestinal tract) is one of the first organs to sound the alarm due to its sensitivity and high oxygen consumption. The low pressure, low oxygen, and cold environment at high altitudes can inhibit gastrointestinal motility, reduce digestive enzyme activity,…	Factual question
50	Is constipation more common in high altitude areas? How can it be prevented?	Many people who first visit the plateau find that their previously regular bowel habits become disrupted, and constipation is a common problem. The low oxygen environment at high altitudes can indeed increase the risk of constipation. The main reasons include: Low oxygen levels weaken gastrointestinal smooth muscle contractions, slowing intestinal motility, prolonging the retention of food debris…	Factual question
51	Does the plateau environment increase the risk of gastrointestinal infections? How can it be prevented?	The plateau environment may increase the risk of gastrointestinal infections for the following reasons: 1) Weakened digestive function: The low oxygen environment at high altitudes can cause hypoxia in the gastrointestinal mucosa, reduce gastric acid secretion, and slow gastrointestinal motility, potentially affecting normal digestion and sterilization of food. Studies have shown that the stomach…	Factual question
52	How often should residents of the plateau undergo gastrointestinal health checks?	The low-pressure, low-oxygen environment of the plateau is prone to gastric mucosal damage and intestinal flora imbalance. Furthermore, the Helicobacter pylori infection and gastric cancer rates are higher in the Qinghai-Tibet Plateau than in the plains. Therefore, residents of the plateau should prioritize gastrointestinal health checks. In addition to routine blood counts and fecal occult blood…	Factual question
53	How should one adjust their diet to reduce gastrointestinal burden when first arriving in the plateau?	When first arriving in plateau areas, many people experience gastrointestinal discomfort such as bloating, loss of appetite, and constipation. This is because the low oxygen level in the plateau inhibits digestive juice secretion and reduces gastrointestinal motility. A sound diet can effectively reduce the digestive burden and help the body adapt more quickly to the plateau. Dietary guidelines f…	Reasoning question
54	How can medications be used to relieve gastrointestinal discomfort in the plateau?	The low pressure and low oxygen environment of the plateau often cause gastrointestinal problems such as loss of appetite, bloating, constipation, diarrhea, and nausea. Appropriate medications can effectively alleviate symptoms, but careful selection should be considered based on the physiological characteristics of the plateau. The following are commonly used digestive system medications in the …	Reasoning question
55	What recommendations are there for tourists traveling to the plateau to protect their digestive health?	When you embark on a plateau journey, the thin oxygen not only affects your breathing but also quietly challenges your digestive system, potentially causing a range of discomfort, including loss of appetite, bloating, nausea and vomiting, diarrhea, and constipation. Therefore, to alleviate digestive discomfort and quickly acclimate to the plateau environment, here are some tips: 1) Before enterin…	Reasoning question
56	How does blood viscosity change at high altitudes? What adverse effects does it have on the human body?	Blood viscosity is primarily determined by the cellular components of the blood (primarily red blood cells) and the viscosity of the plasma. The increased red blood cell count, hemoglobin concentration, and hematocrit in the hypoxic environment of the plateau contribute to increased blood viscosity. Furthermore, the dry, cold climate and water loss caused by rapid breathing can lead to a relative…	Factual question
57	What changes occur in platelet function at high altitudes? What adaptive changes occur in the coagulation system?	In the hypoxic environment of high altitudes, the body's platelet function and coagulation system undergo a series of adaptive changes to cope with the challenges of hypoxia and low temperatures, but this also increases the risk of thrombosis. From a plateau perspective, hypoxia and low temperatures promote platelet activation, making them more likely to aggregate and increasing the risk of throm…	Factual question
58	Why do plateau residents typically have higher red blood cell counts than those living on the plains?	The high altitudes and thin air of plateaus result in significantly lower atmospheric pressure and oxygen partial pressure than on the plains. For example, at an altitude of 4,000 meters, the partial pressure of oxygen is only about 60% of that at sea level. This means that the amount of oxygen inhaled with each breath decreases, lowering the oxygen content in the blood and making the body suscep…	Factual question
59	What are the effects of changes in the blood system in high-altitude environments on pregnant women and fetuses?	Common blood system changes during pregnancy include increased blood volume, a mild decrease in red blood cells, a mild increase in white blood cells, and an increase in coagulation factors. Some pregnant women may also experience a mild decrease in platelets. In high-altitude environments, additional blood system changes include an increase in red blood cells, increased platelet adhesion and agg…	Factual question
60	What are the specific effects of changes in the blood system on the elderly at high altitude?	Because elderly people often have underlying conditions such as hypertension, diabetes, and organ dysfunction, as well as limited compensatory capacity, the effects of the plateau hypoxic environment on their blood system are more pronounced than those on younger individuals. The high altitude environment significantly increases red blood cell count, platelet aggregation and adhesion, blood visco…	Factual question
61	What are the typical symptoms of high-altitude polycythemia?	High-altitude polycythemia (HAPC) is a chronic altitude illness that affects people who live in low-oxygen environments at high altitudes (usually above 2,500 meters). It is characterized by increased erythrocytosis, pulmonary hypertension, and hypoxemia. Excessive red blood cell production leads to a significant increase in blood viscosity, which in turn causes multi-system dysfunction. Cyanosis…	Factual question
62	What are the potential health risks of HAPC?	The harmful effects of high-altitude fever affect multiple systems throughout the body. Cardiovascular disease: Increased pulmonary circulatory resistance and pulmonary hypertension can lead to right ventricular hypertrophy and dilatation over the long term, ultimately developing into chronic cor pulmonale. Reduced coronary blood flow, combined with arteriosclerosis, can easily lead to acute myoc…	Factual question
63	How is high-altitude polycythemia diagnosed?	The diagnostic criteria for high-altitude polycythemia in my country are: hemoglobin count ≥200 g/L for men and ≥180 g/L for women; hematocrit ≥65% for men and ≥60% for women; and red blood cell count ≥6.5 × 10¹²/L for men and ≥6.0 × 10¹²/L for women. Other conditions that may cause polycythemia must also be ruled out.	Factual question
64	How can high-altitude polycythemia be prevented?	Prevention of high-altitude polycythemia requires targeting its core mechanism—excessive red blood cell proliferation caused by prolonged hypoxic environments. Risk reduction should be achieved through multifaceted measures, including environmental adaptation, lifestyle adjustments, and medical intervention. Regarding altitude management, a gradual or phased approach is recommended: Residents fro…	Reasoning question
65	How can diet regulate the blood system in high altitude environments?	In high altitude environments, scientific dietary adjustments can effectively improve the adaptability of the blood system, reduce blood viscosity, prevent thrombosis, and optimize oxygen transport efficiency. First, adequate fluid replacement is necessary to prevent hemoconcentration. Daily water intake should be ≥ 2.5 liters (for those with normal heart and kidney function). Drink small, freque…	Reasoning question
66	How to monitor changes in the blood system?	Monitoring changes in the blood system requires a combination of symptom observation, laboratory tests, and imaging assessments to comprehensively evaluate blood composition, function, and circulatory status. A complete blood count is the most important test. Those new to the plateau should monitor the blood count every 1-2 weeks; those long-term residents should monitor the blood count every 3-6…	Reasoning question
67	What are the pathogens causing infectious diarrhea in Tibet, and how can they be effectively treated?	Common pathogens of infectious diarrhea in Tibet include bacteria, viruses, and parasites. Bacterial pathogens primarily include pathogenic Escherichia coli, Salmonella, and Shigella (Shigella dysenteriae). Viral diarrhea is most commonly caused by norovirus and rotavirus, often seen in children or during travel seasons. Parasitic diarrhea is often caused by Giardia lamblia and amoebas, and is of…	Factual question
68	What are the specific effects of high altitude on human bone density?	High altitude environments can affect bone density, manifesting as imbalanced bone metabolism, microstructural damage, and decreased bone density. These manifestations are the result of multiple factors and mechanisms. The main causes are as follows: 1. The low oxygen environment at high altitude disrupts the metabolic balance of bone cells. The rate of bone destruction significantly outpaces the…	Factual question
69	How does bone regeneration and repair change under high altitude hypoxia?	High altitude hypoxia significantly impairs bone regeneration and repair. Although people living in high altitude environments can adapt and partially compensate, delayed fracture healing and the risk of osteoporosis remain significantly increased. Animal model studies have shown that in rat hypobaric oxygen chambers, fracture healing in hypoxic environments reduces collagen deposition and weaken…	Factual question
70	How does sunlight intensity in plateau regions affect bone health?	The plateau's high altitude, thin air, and low cloud cover result in surface ultraviolet radiation intensity 1.5-2 times that of plains. Under the influence of ultraviolet radiation, 7-dehydrocholesterol in the skin can be converted to vitamin D₃, theoretically helping to maintain adequate vitamin D levels and promote intestinal calcium absorption and bone mineralization. However, in reality, des…	Factual question
71	Does water quality in plateau regions affect bone health?	Water quality in plateau regions has both positive and negative effects on bone health. Water in plateau regions primarily originates from meltwater, and its mineral content, such as calcium and magnesium, is significantly lower than groundwater in plain areas. The calcium content of drinking water in Tibet is far lower than in plain areas, and long-term consumption can lead to imbalances in calc…	Factual question
72	What chronic diseases may affect bone health in plateau environments?	In plateau environments, many chronic diseases may affect bone health through different mechanisms. Osteoarthritis typically presents with knee pain, swelling, and limited mobility. X-rays may reveal narrowing of the joint space and the formation of osteophytes. Plateau residents engage in long-term weight-bearing activities such as herding and circumambulating, which place increased stress on th…	Factual question
73	How should residents of plateau areas adjust their diet to promote bone health?	Due to special environmental factors such as high altitude and hypoxia, residents of plateau areas face increased challenges to bone health (such as accelerated calcium loss and limited vitamin D synthesis). According to the "Dietary Guidelines for Residents in Plateau Areas (2023)" and plateau nutrition research, dietary adjustments may be considered. Increase intake of calcium-rich foods, such …	Reasoning question
74	What exercises can help strengthen bones in the high altitude?	Residents living in the plateau should prioritize weight-bearing, resistance, flexibility, and balance exercises to strengthen bones and reduce the risk of osteoporosis. 1. Weight-bearing exercises: These include brisk walking, jogging, and mountain climbing. These exercises can increase bone density. 2. Strength training: Using dumbbells or elastic bands for exercise provides controlled resistan…	Factual question
75	How can plateau residents prevent skeletal muscle atrophy caused by hypoxia?	Due to the low oxygen content in plateau areas, plateau residents may experience hypoxic skeletal muscle atrophy. Comprehensive interventions, including adaptive exercise, nutritional support, and lifestyle adjustments, are necessary to prevent skeletal muscle atrophy. First, plateau residents should engage in appropriate and adaptive exercise to prevent skeletal muscle atrophy. Low-intensity exe…	Reasoning question
76	What are the early warning signs of bone health problems in plateau residents?	Due to the long-term exposure to low oxygen, low pressure, cold temperatures, and strong ultraviolet rays, plateau residents face a higher risk of skeletal system degeneration. Bone health problems in plateau residents may first manifest as clinical symptoms such as spinal joint pain and stiffness. If the patient experiences significant height loss or hunchback, decreased bone strength or vertebr…	Factual question
77	How often should plateau residents undergo bone health checks	First, for ordinary plateau residents aged 20-40, a bone density test can be performed every two to three years. For postmenopausal women, annual bone density tests are recommended. After age 50, annual bone density tests are recommended for both men and women. Second, for patients with chronic medical conditions, such as diabetes, kidney disease, hyperparathyroidism, or those requiring long-term…	Reasoning question
78	What tips can travelers to the plateau do to protect bone health?	Before traveling to the plateau, you can do some acclimatization exercises, such as appropriate aerobic exercise and strength training, to strengthen bone and muscle toughness. The plateau climate is relatively dry, so after arriving, it's important to stay hydrated to help maintain body function. Also, ensure adequate calcium and vitamin D intake, including foods like dairy products, leafy green…	Reasoning question
79	Who is at higher risk for exercising in a high-altitude environment?	For some patients with chronic diseases, exercising at high altitude poses higher risks than for the general population. Patients with the following conditions should avoid excessive exercise at high altitudes. 1. Cardiovascular Disease Patients The low oxygen environment at high altitudes increases cardiac stress, leading to an increased heart rate and myocardial oxygen consumption. People with …	Factual question
80	What exercise methods are suitable for high altitude environments?	1. If you wish to exercise when you first arrive at the plateau, you should proceed gradually to allow for acclimatization. For the first one to three days, focus on light activities, such as walking, slow cycling, or yoga, to help your body adapt to the low-oxygen environment. After a week of acclimatization, you can gradually increase the intensity of your exercise, opting for moderate to low-i…	Reasoning question
