# Supplementary material for: Authoritative Textbook-Augmented Large Language Models for High-Altitude Public Health Medical Education in the Xizang Autonomous Region: Cross-Sectional Comparative Evaluation Study
Source: J Med Internet Res. 2026 Jun 16;28:e92852. doi: 10.2196/92852 (PMC13271586; doi:10.2196/92852)
Supplement: Multimedia Appendix 2 [file jmir-v28-e92852-s002.xlsx]

## Sheet: Sheet 1
Additioanl file 2
Number	GPT-5.2 (1)	GPT-5.2 (2)	GPT-5.2 (3)	Gemini 3.0 Pro (1)	Gemini 3.0 Pro (2)	Gemini 3.0 Pro (3)	DeepSeek R1 (1)	DeepSeek R1 (2)	DeepSeek R1 (3)	Tencent HY 2.0(1)	Tencent HY 2.0(2)	Tencent HY 2.0 (3)	HPHME-Xplus-RAG
1	The low oxygen level at high altitudes directly impacts multiple systems in the human body, primarily in the following areas: 1. Respiratory System: Increased Respiratory Rate: Due to the low oxygen content in the air, the body requires more oxygen to maintain normal physiological functions, resulting in a faster respiratory rate. Deeper Breathing: To increase oxygen intake, breathing depth incre…	The effects of low oxygen levels at high altitudes on the human body primarily affect multiple physiological systems. Especially at altitudes exceeding 2,500 meters, the body faces significant acclimatization stress. The following are the direct effects of low oxygen levels on each system: 1. Respiratory System Increased Respiratory Rate: Low oxygen levels stimulate chemoreceptors in the body, pr…	The low oxygen environment at high altitudes affects the human body in many ways, primarily affecting the following systems: 1. Respiratory System Increased Respiratory Rate: Hypoxic environments cause deeper and faster breathing to compensate for the lack of oxygen in the blood. The brain detects blood oxygen levels and stimulates the respiratory center to increase respiratory rate. Respiratory …	The low oxygen environment (altitude hypoxia) at high altitudes directly impacts multiple human systems, as oxygen is essential for the normal metabolism and function of all cells. The following are the main affected systems and their manifestations: 1. Respiratory System Increased Respiratory Rate and Depth: This is the most direct and rapid compensatory response. To obtain more oxygen in the hy…	Okay, this is a very important and interesting question. The low oxygen environment at high altitudes (medically known as "hypobaric hypoxia" or "altitude hypoxia") has a series of direct and cascading effects on the human body, affecting nearly every major organ system. Simply put, oxygen is the fundamental fuel for cellular energy production (through aerobic respiration). When the oxygen partia…	The low oxygen environment (also known as hypobaric hypoxia) at high altitudes directly impacts multiple human systems. This is because oxygen is essential for maintaining life, particularly cellular metabolism. When the external oxygen partial pressure decreases, the body immediately initiates a series of compensatory and adaptive mechanisms, which can also cause adverse reactions. The following…	The low oxygen environment (low oxygen partial pressure) at high altitudes can have significant direct effects on multiple human systems, primarily the following: 1. Respiratory System: Increased Ventilation: Hypoxia stimulates chemoreceptors in the carotid and aortic bodies, causing a reflex increase in breathing rate and depth (hyperventilation) in an attempt to inhale more oxygen. This is the …	The high-altitude hypoxic environment has direct and significant effects on multiple human systems, primarily the following: 1. Respiratory System: Increased Ventilation: This is the most direct and rapid compensatory response. Hypoxia stimulates chemoreceptors in the carotid and aortic bodies, reflexively causing deeper and faster breathing (hyperventilation) in an attempt to inhale more oxygen.…	The hypoxic environment of high altitude (generally defined as altitudes above 2,500 meters) can directly and significantly affect multiple human systems, primarily due to the decrease in oxygen partial pressure in the air, which leads to a decrease in arterial oxygen saturation. The following are the main systems directly affected: 1. Respiratory System: Hyperventilation: This is the most direct…	The hypoxic environment (reduced oxygen partial pressure) at high altitudes can directly and significantly impact multiple human systems, primarily affecting the following systems and their specific manifestations: Respiratory System Compensatory Hyperventilation: Hypoxia stimulates peripheral chemoreceptors (carotid bodies), leading to increased respiratory rate and depth (hyperventilation) to i…	The low oxygen environment in high altitude areas can have multiple impacts on the human body, primarily affecting the following systems: 1. Respiratory System: - Prolonged exposure to low oxygen levels can cause altitude sickness, such as headaches, nausea, and vomiting. - Respiratory tract irritation can lead to coughing or difficulty breathing. 2. Circulatory System: - Low oxygen levels can in…	The low oxygen environment in high altitude areas directly impacts the following human systems: 1. Respiratory System: - Prolonged exposure to low oxygen levels may cause altitude sickness, such as headaches, nausea, vomiting, and insomnia. - Respiratory tract irritation may lead to symptoms such as coughing or difficulty breathing. 2. Cardiovascular System: - Low oxygen levels increase the workl…	Referring to the core content of Chapter 1 of High Altitude Medicine, this paper systematically elucidates the direct effects of high-altitude hypoxia on various systems of the human body. High-altitude hypoxia, also known as "low-pressure hypoxia," is the most fundamental and core stress factor affecting the human body. Its direct effects are extensive and profound, involving almost all vital sy…
2	To determine whether you're suitable for travel or work in high-altitude areas, consider the following: 1. Physical Health Heart and Respiratory System: Oxygen levels are low in high-altitude areas. If you have respiratory problems like heart disease, lung disease, or asthma, traveling to the plateau may put a strain on your body and cause discomfort. High Blood Pressure or Circulation Issues: Th…	Determining whether you're suitable for travel or work in high-altitude areas requires a comprehensive assessment of your health, physical condition, and adaptability. The following are several key factors that can help you determine your suitability for high-altitude environments: 1. Personal Health Assessment 1.1 Heart Health For those with heart disease or hypertension: The low oxygen level at…	To determine whether you're suitable for travel or work in high-altitude areas, you first need to understand your physical reaction to low-oxygen environments and your health status. While most people can adapt to the thin oxygen levels at high altitudes, some may experience more severe altitude sickness. Below are some criteria and suggestions to help you assess your suitability for high-altitud…	Traveling or working in high-altitude areas (generally above 2,500 meters above sea level) can be physically demanding. Determining your suitability requires a comprehensive self-assessment and, if necessary, consultation with a medical professional. Here are some key criteria and recommendations: 1. Core Principle: Consult a Doctor This is the most important point. Before planning a trip to the …	This is a very important and responsible question. Determining whether you are suitable for traveling to the plateau is the first step to ensuring your safety and well-being. This requires a comprehensive assessment of multiple factors, including medical condition, physical fitness, past experiences, and psychological preparation. The following is a detailed assessment guide for your self-examina…	Determining whether you're suitable for travel or work in high-altitude areas requires a comprehensive and detailed assessment, including your physical health, previous history of altitude sickness, and professional medical consultation. The following are detailed steps and considerations: Step 1: Self-Assessment (Initial Screening) Previous History of Altitude Sickness: Have you been to high alt…	Determining whether you're suitable for travel or work in high-altitude areas (generally those above 2,500 meters above sea level) requires a comprehensive consideration of multiple factors, including physical condition, medical history, altitude experience, and psychological preparation. The following is a systematic assessment guide: --- I. Core Health Assessment (Physical Consultation Recommen…	Determining whether you're suitable for travel or work in high-altitude areas requires comprehensive consideration of multiple factors, not just a single feeling or impulse. Here are some key assessment dimensions and recommendations: 🔍 Core Assessment Factors 1. Health Status (Most Important): Cardiopulmonary Function: This is the most crucial consideration. Do you have: Serious heart disease: S…	Determining whether you're suitable for travel or work in high-altitude areas requires a comprehensive consideration of multiple factors, including your physical health, past experience, psychological preparation, and itinerary. The following are some key points to help you assess and prepare: 🧠 Core Determination Factors 1. Health Status (Most Important): Cardiovascular System: Do you have heart…	When deciding whether it's appropriate to travel or work in high altitude areas, consider the following: 1. Health: High altitudes have lower air pressure and relatively low oxygen levels. If you experience any symptoms of altitude sickness, such as headaches, nausea, insomnia, or difficulty breathing, consult a doctor before traveling. 2. Acclimatization: If you've already adapted to lower altit…	When deciding whether to travel or work in high-altitude areas, consider the following: 1. Health: The climate and environment of high-altitude areas may affect your health. Before traveling, ensure you are in good health and do not have any potential altitude sickness conditions, such as high blood pressure, heart disease, or respiratory problems. 2. Acclimatization: Determine whether you have a…	When deciding whether to travel or work in high-altitude areas, consider the following: 1. Health: High altitudes and low oxygen levels in high-altitude areas can exacerbate altitude sickness for people with existing respiratory conditions, such as high blood pressure, heart disease, and lung disease. Before traveling to the plateau, ensure you are in good health and consult a doctor if necessary…	According to Chapter 16 of High Altitude Medicine and related content, determining whether you are suitable for traveling or working in high-altitude areas requires a comprehensive assessment of your health status, history of high-altitude exposure, physical condition, and psychological preparation. The following are specific criteria and suggestions for assessment: I. Health Status Assessment (I…
3	At high altitudes, due to the thin air, low air pressure, and reduced oxygen concentration, some underlying medical conditions may be aggravated. Therefore, special care should be taken and consultation with a doctor is recommended. The following are some common underlying conditions that may be aggravated or lead to complications at high altitude: 1. Heart disease (such as coronary artery diseas…	At high altitudes, low oxygen levels and fluctuating air pressure pose significant challenges to the human body's physiological systems. Certain underlying conditions may be exacerbated, leading to increased health risks. Therefore, before planning a trip to the plateau, patients with the following conditions should consult a doctor in advance to assess their suitability for the trip: 1. Cardiova…	At high altitudes, the low oxygen concentration and thin air can exacerbate certain underlying conditions and even cause complications. Therefore, those with these underlying conditions should exercise extreme caution and consult a doctor for appropriate evaluation and preparation before traveling to the plateau. The following are some common underlying conditions that may be exacerbated or cause…	At high altitudes, the human body's physiological workload is significantly increased due to factors such as decreased atmospheric pressure, decreased oxygen partial pressure (resulting in reduced oxygen intake, known as hypoxia), increased ultraviolet rays, lower temperatures, and environmental stress. For those with underlying medical conditions, these environmental changes can exacerbate exist…	Okay, this is a very important and safety-related question. The core characteristics of the plateau environment are low oxygen, low pressure, dryness, cold weather, and strong ultraviolet rays. Hypoxia is the primary factor that exacerbates most underlying conditions. To compensate for the lack of oxygen, the body increases heart rate and breathing, increasing the workload on the heart and lungs.…	At high altitudes, factors such as decreased atmospheric pressure, decreased oxygen partial pressure (resulting in oxygen depletion), lower temperatures, decreased humidity, and increased ultraviolet light can have a range of physiological effects on the human body. For those with underlying medical conditions, these effects can exacerbate existing conditions or even lead to life-threatening comp…	In high-altitude environments (generally those above 2,500 meters above sea level), the following underlying conditions are particularly susceptible to aggravation due to unique environmental factors such as low oxygen levels, low pressure, low temperatures, dryness, and strong ultraviolet rays, posing a high risk. It is strongly recommended that individuals with these conditions consult a profes…	The physical challenges of high altitude environments (generally defined as altitudes above 2,500 meters) primarily stem from low oxygen levels, low pressure, cold, and dryness. These factors can stress multiple organ systems, particularly those with certain underlying medical conditions, who face significantly increased risks. It is strongly recommended that individuals with the following underl…	High altitude environments (generally those above 2,500 meters above sea level) can significantly impact human physiology due to their low oxygen levels, low pressure, cold temperatures, and dryness. For those with certain underlying medical conditions, such conditions can exacerbate these conditions, even leading to life-threatening conditions. It is strongly recommended that individuals with th…	The following underlying conditions may be aggravated in high-altitude environments and require prompt medical attention and consultation: 1. Cardiovascular diseases: such as hypertension and coronary heart disease. The high altitude and thin air in the plateau place increased stress on the heart, potentially leading to elevated blood pressure and myocardial ischemia. 2. Respiratory diseases: suc…	The following underlying conditions may be aggravated in high altitude environments, so please be aware and seek medical advice promptly: 1. Cardiovascular Diseases: - Altitude Sickness: Some people may experience symptoms of altitude sickness, such as headaches, nausea, vomiting, and insomnia. - Cardiac Arrhythmias: Heart rate may increase at high altitude, which may worsen symptoms for those wi…	The following underlying conditions may be aggravated in high-altitude environments, so please be aware and seek medical advice promptly: 1. Cardiovascular diseases: such as hypertension and coronary heart disease. High-altitude environments can put an increased strain on the heart and worsen existing cardiovascular disease symptoms. 2. Respiratory diseases: such as chronic obstructive pulmonary …	According to Chapter 16 of High Altitude Medicine, the following underlying conditions may significantly worsen or trigger serious complications in the hypoxic environment of high altitudes. Patients should consult a doctor in advance: I. Cardiovascular Diseases 1. Hypertension - High altitude hypoxia and cold may cause vasoconstriction and sympathetic nerve excitation, leading to a further incre…
4	Before traveling to the plateau, it's recommended to start exercising at least two to three weeks in advance to improve your acclimatization. Exercise can enhance your endurance and cardiopulmonary function, helping you adapt to the low-oxygen environment of the plateau. Here are some recommended exercises: 1. Aerobic exercise: Aerobic exercises like running, cycling, and swimming can improve you…	To improve your body's ability to adapt to the high altitude environment, it's crucial to start exercising in advance. The low oxygen content of the plateau requires a short period of time to adjust and adapt to avoid altitude sickness or mitigate its effects. The ideal time to exercise depends on your individual health, goals, and travel plans, but generally, starting three to six months in adva…	Before traveling to the plateau, it's crucial to exercise in advance to help your body adapt to the low-oxygen environment. While adaptation takes time, exercise can strengthen your cardiopulmonary function, improve your endurance, and help your body better cope with the challenges of the low oxygen levels at altitude. Here are some tips for pre-training: 1. Timeframe for Pre-Training Recommended…	Before heading to the plateau, to help your body adapt to the high-altitude environment, it's recommended that you begin regular exercise at least 2-4 weeks in advance. If time permits, systematic exercise 2-3 months in advance is ideal and will yield greater results. Detailed considerations and recommendations are provided below: 1. Minimum Preparation Time (2-4 Weeks): Goal: Primarily improve c…	Excellent question! Scientifically designed exercise is one of the most effective ways to prevent and alleviate altitude sickness and enhance your travel experience. In general, it's recommended to start regular exercise at least one to three months in advance. The more time you have, the better your body's adaptability and physical reserves will be. The following is a detailed preparation guide,…	Before heading to the plateau, it's crucial to train in advance to improve your adaptability. Ideal Preparation Time: Ideal: Start 2-3 months in advance. This allows your cardiopulmonary function to significantly improve and your body to adapt to the higher intensity of exercise. Optimal: If conditions permit, starting 3-6 months in advance is even more effective. This allows your body to undergo…	To effectively improve your body's ability to adapt to the high altitude environment, it's recommended to begin systematic, regular exercise at least 2-3 months in advance. Of course, the longer you start (for example, 4-6 months in advance), the better the results, especially for those who lack a regular exercise routine. Why does it take so long? 1. Physical adaptation requires time: Physiologi…	To effectively improve your body's ability to adapt to the plateau environment, it's recommended to begin systematic physical exercise at least one to three months before your trip. This timeframe isn't absolute and depends on: 1. Your current physical condition and exercise foundation: If you already exercise regularly (moderate-intensity exercise three or more times a week), targeted altitude a…	Before heading to the plateau, it's wise to start exercising in advance. This helps improve cardiopulmonary function, enhance endurance, and adapt to hypoxia, thereby reducing the severity and incidence of altitude sickness. The optimal time to start exercising is 4-6 weeks in advance. Why 4-6 weeks? 1. Physical adaptation takes time: Effectively improving cardiopulmonary function and endurance (…	Regarding the question of how to exercise before traveling to the plateau to improve your adaptability, here's my answer: Before traveling to the plateau, it's recommended to start exercising 1-2 weeks in advance to gradually build your endurance and adaptability. This exercise plan will help you better cope with the challenges of the plateau environment. When exercising, you can choose low-inten…	Before traveling to the plateau, it's recommended to start exercising at least two weeks in advance to improve your body's adaptability and endurance. This exercise can help strengthen your cardiopulmonary function, improve blood circulation, boost your metabolism, and help alleviate the symptoms of altitude sickness. The following are some recommended exercise options: 1. Aerobic exercise: Exerc…	Before traveling to the plateau, it's recommended to start exercising at least two weeks in advance to improve your adaptability. This can help strengthen your cardiopulmonary function, improve blood circulation, and reduce blood viscosity, thereby better acclimating you to the plateau environment. During this period, you can gradually increase the intensity of your exercise, including aerobic ex…	According to Chapter 16 of High Altitude Medicine and related content, improving acclimatization through physical training before traveling to high altitudes requires systematic training starting 3-6 weeks in advance. Specific plans should be tailored to individual physical condition and target altitude. The following are specific suggestions: I. Time Planning for Pre-Training 1. Basic Physical F…
5	Altitude sickness (also known as mountain sickness) is a series of symptoms caused by rapidly ascending to a high altitude, resulting in low oxygen levels and poor adaptation to the body. While medications cannot completely prevent altitude sickness, some can help prevent or alleviate its symptoms. Common preventative medications include: 1. Acetazolamide (Diamox) Acetazolamide is one of the most…	Altitude sickness (acute mountain sickness) can indeed be prevented and alleviated with medication, especially for those with a history of altitude sickness susceptibility or those planning to travel rapidly to high altitudes. Medication's preventive effect primarily improves the body's ability to adapt to hypoxia, reducing the occurrence and severity of symptoms. The following are several common…	Altitude sickness is a series of physiological changes triggered by low oxygen levels. While medications cannot completely eliminate altitude sickness, they can help alleviate symptoms, speed up acclimatization, and prevent some of the more serious complications. The following are some commonly used medications that can effectively prevent or alleviate altitude sickness. 1. Acetazolamide (Diamox)…	Yes, altitude sickness (acute mountain sickness, AMS) can be prevented with medication, especially for those with a history of altitude sickness, those rapidly ascending to high altitude, or those planning to ascend to very high altitudes (e.g., above 5,000 meters). Recommended preventive medications: 1. Acetazolamide (often marketed as Diamox) Mechanism: Acetazolamide is a carbonic anhydrase inh…	Yes, altitude sickness (also known as Acute Mountain Sickness (AMS)) can be effectively prevented with medication. However, it's important to remember one key principle: preventative medications cannot replace a sound acclimatization process. Ascending slowly and ensuring adequate rest and hydration are the most fundamental and safest ways to prevent altitude sickness. Medication is only a supple…	Yes, altitude sickness can be prevented to a certain extent with medication, particularly for acute mountain sickness (AMS) and high-altitude pulmonary edema (HAPE). However, medications are not a panacea; they are supplementary measures and cannot replace a gradual acclimatization process. The following medications are recommended for preventing altitude sickness: Acetazolamide (trade name: Diam…	Yes, altitude sickness (also known as acute mountain sickness) can be prevented to some extent with medication. Medications primarily help the body acclimate more quickly to the low oxygen levels at altitude, reducing its incidence and severity. Important Notes: 1. Medications are supplemental and should not replace proper acclimatization. The most effective way to prevent altitude sickness is to…	Yes, altitude sickness can be prevented to a certain extent with medication, but medication is not a panacea and cannot replace gradual acclimatization and non-drug preventive measures. Medication is primarily used to help the body acclimate to high altitude more quickly and reduce the risk of severe altitude sickness. The following medications are recommended for preventing altitude sickness: 1.…	Yes, altitude sickness (acute mountain sickness, AMS) can be prevented to some extent with medication. Medication primarily helps the body acclimate to the low oxygen level more quickly, or reduces the risk of illness or the severity of symptoms during ascent. Important Prerequisites: 1. Medication is not a panacea: Medications should not replace the most important preventive measures—ascending s…	Altitude sickness is primarily a series of uncomfortable symptoms caused by rapid elevation gain and insufficient oxygen supply. While medications can help prevent or alleviate the symptoms of altitude sickness to some extent, the best approach is to prepare in advance. For preventive medication, the following are some commonly used medications: 1. Rhodiola rosea: Rhodiola rosea is an herb widely…	Altitude sickness refers to a series of uncomfortable symptoms, such as headaches, nausea, vomiting, and insomnia, that occur when people rapidly ascend to high altitudes due to the reduced oxygen supply. While there's currently no medication that completely cures altitude sickness, some medications can help prevent and alleviate its symptoms. 1. Rhodiola rosea: Rhodiola rosea is a plant widely r…	Altitude sickness is primarily caused by insufficient acclimatization to high altitudes, leading to symptoms such as headaches, nausea, vomiting, and insomnia. While there's currently no specific medication that can completely prevent altitude sickness, appropriate medications can be used to alleviate symptoms based on their severity. Some medications that can help alleviate altitude sickness sym…	According to Chapter 6 of High Altitude Medicine, altitude sickness (acute mountain sickness, AMS) is preventable with medication, especially for those with a history of altitude sickness, those needing rapid ascent to high altitudes, or those unable to acclimatize gradually. The following are internationally recognized recommended preventative medications and usage principles: I. Main Preventati…
6	When traveling in high altitude areas, the thin air and low oxygen content require your body to acclimate. Therefore, it's crucial to plan your itinerary appropriately to avoid overexertion and altitude sickness. Here are some practical tips: 1. Acclimate gradually Accelerate in advance: If possible, arrive at a lower altitude for a few days to allow your body to gradually adjust to the plateau. …	When traveling or working in high altitude areas, it's crucial to plan your itinerary carefully to avoid overexertion and altitude sickness. Due to the low oxygen content at high altitudes, the body needs time to acclimate, and improper activity planning can increase the risk of altitude sickness. Here are some tips for planning your trip properly: 1. Acclimatize slowly and ascend gradually Altit…	In high-altitude areas, planning your trip carefully and gradually acclimatizing to the high-altitude environment are key to preventing altitude sickness and avoiding overexertion. Because the air is thinner and oxygen levels are lower in high altitude areas, the body needs time to adapt. Excessive activity or an inappropriate itinerary can overload the body and lead to altitude sickness. The fol…	When traveling in high altitude areas, the thin oxygen content reduces your body's ability to adapt to the environment, so it's crucial to plan your itinerary appropriately to avoid overexertion. Here are some detailed suggestions: I. Pre-trip Preparation: 1. Physical Assessment: Physical Examination: Before departure, undergo a comprehensive physical examination to ensure you have no medical con…	Planning your trip properly and avoiding overexertion in the plateau are key to ensuring a safe and scenic trip. The key principles are "slow" and "acclimatization." Overexertion significantly increases the risk and severity of altitude sickness. The following is a detailed itinerary and action plan, divided into three phases: pre-trip, during the trip, and after arrival: 1. Pre-trip Preparation:…	When traveling in high altitude areas, the body needs time to adapt to the thin oxygen supply, so it's crucial to plan your trip appropriately to avoid overexertion. Here are some key tips: 1. Before the Trip Physical Assessment: Physical Examination: Before departure, undergo a comprehensive physical examination to ensure you have no serious heart or lung problems, hypertension, diabetes, severe…	To plan your itinerary in the plateau and avoid overexertion and altitude sickness, you need to adhere to the core principles of "gradual progress, adequate acclimatization, and doing what you can." Here are some key tips: 🧭 Core Principle: Stepwise Acclimatization 1. Choose the right destination and route: Starting at a relatively low altitude: If you're new to the plateau, try starting at a rel…	To avoid overexertion and altitude sickness in the plateau, plan your itinerary carefully. The key is to acclimate slowly, manage your intensity, get adequate rest, and carefully monitor your body's reactions. Here are some specific suggestions: --- I. Core Principle: Stepwise Acclimatization (Most Important!) 1. Avoid Rapid Ascents: - Avoid flying directly to extremely high altitudes (e.g., Lhas…	The key to properly planning your itinerary in high-altitude areas to avoid overexertion and altitude sickness lies in "gradual progress, allowing ample time, and exercising within your capacity." Here are some key strategies: 🚶 1. Ascend gradually and gradually Avoid flying directly to high altitudes: If your destination is very high (e.g., Lhasa at 3,650 meters or Shangri-La at 3,300 meters), a…	To avoid overexertion in high altitude areas, you can take the following measures to plan your trip appropriately: 1. Gradually increase altitude: Don't rush to high altitude. Start at a lower altitude and gradually acclimate to the change in altitude. It's generally recommended to rest for half a day to a full day every 50-70 meters of ascent. 2. Get enough sleep: Ensuring adequate sleep is cruc…	To plan your trip in high altitude areas and avoid overexertion, follow these principles: 1. Acclimatize gradually: If this is your first time in the plateau, it's recommended to start at a lower altitude and gradually increase the altitude. Give your body ample time to acclimate to the high altitude. 2. Rest appropriately: At high altitude, avoid attempting high-intensity travel every day. Prope…	To plan your trip in the plateau and avoid overexertion, follow these tips: 1. Ascend gradually: Avoid sudden ascents to high altitudes. Increase the altitude gradually to give your body time to acclimate. 2. Get enough rest: Ensure adequate sleep daily, avoid strenuous exercise, and allow your body adequate rest. 3. Drink plenty of water: The dry air in the plateau can easily lead to dehydration…	According to Chapter 16 of High Altitude Medicine, to avoid overexertion when planning an itinerary in high-altitude areas, the principles of "gradual acclimatization, controlled intensity, sufficient rest, and dynamic adjustment" should be followed. Specific measures are as follows: I. Itinerary Planning Principles 1. Gradual Altitude Ascent - Daily altitude gain should not exceed 300-500 meters…
7	Traveling to the plateau requires a good pair of sunglasses. Ultraviolet rays are strong there, and the air is thin, making direct sunlight very direct. When choosing sunglasses, consider the following key points: 1. UV protection: Choose glasses that provide 100% UV protection, especially lenses with UV rating 400. 2. Lens color: Dark lenses effectively reduce sunlight glare, while yellow or ora…	Sunglasses are essential gear for traveling to the plateau! Ultraviolet radiation is high in the plateau, especially at higher altitudes. Choosing the right pair of sunglasses not only protects your eyes from UV damage but also makes you more comfortable and at ease while enjoying the beautiful plateau scenery. Here are some key points to consider when choosing sunglasses: 1. UV Protection UV pro…	Choosing the right pair of sunglasses is crucial for a trip to the beautiful plateau! The plateau's intense sunlight and UV radiation are significantly higher than on the plains. This intense sunlight not only irritates your eyes but can also cause eye problems and even snow blindness (high-altitude snow blindness). Therefore, choosing sunglasses that offer effective UV protection, comfort, and d…	Traveling to the beautiful plateau, where the sun shines brightly and UV rays are much stronger than in the plains, choosing a good pair of sunglasses is crucial. They not only allow you to see the beautiful scenery clearly, but also provide effective eye protection. Here are some key factors to consider when choosing sunglasses for the plateau: 1. 100% UV Protection (UV400 Protection) - Most Imp…	Great! When traveling to the plateau, choosing the right pair of sunglasses isn't just about looking cool; it's also crucial for protecting your eyes. The plateau environment is unique, and there are many more factors to consider when purchasing. This is a guide to choosing sunglasses specifically for the plateau, so check it out! Step 1: Understand why the plateau requires "special" sunglasses. …	The sunlight in the plateau is extremely strong, and ultraviolet (UV) radiation is particularly concentrated. Choosing the right pair of sunglasses is crucial, not only for eye health but also for comfort. Here are some key factors and recommendations for choosing sunglasses for the plateau: 1. UV Protection (Most Important!) 100% UV Protection or UV400: This is the most important indicator. Make…	Choosing sunglasses for a plateau trip is more than just a fashion statement; it's crucial to protect your eyes from strong UV rays and high-intensity reflected light! Here are some professional tips to help you choose safe and practical eye protection for the plateau: --- ⚠️ Threats to the Eyes in the Plateau Environment: 1. UV Exposure: UV intensity increases by 10%-12% with every 1,000-meter i…	When choosing sunglasses for high-altitude travel, protection and comfort are paramount considerations. Ultraviolet rays are intense in the plateau, the air is thin, and there may be reflections from ice and snow. A properly fitted pair of sunglasses can effectively protect your eyes from snow blindness and UV damage. Here are key tips for selecting sunglasses for the plateau: ⚠️ 1. Core Protecti…	When choosing sunglasses for high-altitude travel, protection is paramount! UV rays in high-altitude areas are 3-5 times stronger than on plains, and the reflection from snow and glaciers is strong. Choosing the wrong glasses can lead to snow blindness, photodamage, and even an increased risk of cataracts. Here are our professional buying tips: --- Core purchasing criteria - absolutely essential!…	To choose the right pair of sunglasses, you need to consider the following factors: 1. Eye Protection: The primary function of sunglasses is to protect your eyes from UV rays and bright sunlight. Choosing sunglasses with at least a UV filter rating of 400 can effectively protect your eyes from UV rays. 2. Comfort: Sunglasses should fit your face shape, not be too tight or too loose, and be comfor…	To choose a pair of sunglasses suitable for the beautiful plateau, consider the following factors: 1. Plateau Climate: High-altitude sunlight is intense, so you need sunglasses with a high sun protection factor (SPF) and wide-angle protection. 2. Filtering Effect: Choose sunglasses that filter UVA and UVB rays to protect your eyes from UV damage. 3. Comfort: Choose sunglasses frames that are ligh…	To choose the right pair of sunglasses for the beautiful plateau, consider the following factors: 1. Protection: The plateau's sunlight is strong and UV radiation is high, so the primary function of sunglasses is to block UV rays and protect your eyes from damage. 2. Lens Material: - Resin lenses: Lightweight, durable, and effective at blocking UV rays. - Glass lenses: Highly transparent, but hea…	According to Chapter 16 of High Altitude Medicine, regarding recommendations for protection against high-altitude environments, the key considerations when choosing sunglasses for high-altitude use are UV protection intensity, visible light transmittance, lens coverage, and practicality. The following is a specific selection guide: I. Core Performance Requirements 1. UV Protection (Essential) - L…
8	When traveling to the plateau, the climate is volatile, with significant temperature swings, especially between morning and evening. Therefore, clothing choices should be both warm and breathable. Consider packing the following: 1. Jacket/Down Jacket: Even in summer, temperatures can be quite low in the plateau, making a down jacket or warm jacket essential. 2. Windbreaker: The plateau can be win…	When traveling to the plateau, choosing the right clothing is crucial! Climate conditions in the plateau can be extremely unpredictable, with large temperature swings, strong sunlight, and strong winds. Therefore, you need to prepare carefully to ensure you're comfortable, comfortable, and flexible while staying warm and protected from the cold. Here are some recommended clothing and gear to help…	When traveling to the plateau, clothing selection is crucial. Due to the dramatic climate change in the plateau, with high daytime temperatures and significant temperature swings between morning and evening, the weather is unpredictable. Choosing the right clothing combination will help you better cope with these varying conditions and avoid being affected by them. Climatic Characteristics of the…	When traveling to the plateau, due to the high altitude, strong ultraviolet rays, large temperature swings between day and night, and unpredictable weather (you may experience sunny, cloudy, rainy, or even snowy days in a single day), the key principle of clothing selection is to dress in layers, allowing you to easily add or remove layers to accommodate any changes. The following is a list of re…	Hello! When traveling to the plateau, preparing your clothing is crucial. The most significant characteristics of the plateau climate are: large temperature swings between day and night, unpredictable weather, and strong ultraviolet rays. Therefore, the key principle of clothing preparation is "layering" (the onion dressing method), allowing you to easily add or remove clothing to accommodate the…	When traveling to the plateau, the most important clothing choices are warmth, windproofness, waterproofness, breathability, and ease of dressing. Layering is crucial. The plateau's temperature fluctuates greatly between day and night, making the weather unpredictable. You might experience four seasons in a single day. The following is a detailed list of clothing recommendations: I. Core Clothing…	When traveling to the plateau, clothing preparation is crucial! The plateau environment (especially at altitudes above 3,000 meters) is characterized by extreme temperature fluctuations, strong UV rays, unpredictable weather, and strong, dry winds. Therefore, the key principles for dressing are "layering" + "wind and sun protection" + "adding and removing clothing as needed." The following is a d…	When traveling to the plateau, the key principles of clothing are: windproofing, warmth, sun protection, and perspiration wicking. Layering is essential for adapting to changing weather conditions. The following are some clothing recommendations tailored to the characteristics of the plateau: -- I. Layering (Critical!) 1. Base Layer (Wicking Layer): Material: Quick-drying clothing (polyester, mer…	When traveling to the plateau, the key principles of clothing are: layering + windproof, waterproof, and sunscreen + adapting to extreme temperature swings and sudden changes in weather. Plateau climate characteristics include extreme daytime temperature swings, strong UV rays, unpredictable weather (rain, snow, and strong winds are possible at any time), and the higher the altitude, the colder a…	When traveling to the plateau, you should prepare the following types of clothing: 1. Thermal underwear: Choose warm materials such as wool or cashmere to keep you warm in the cold. 2. Windproof jacket: Winds can be strong in the plateau, so a windproof jacket is essential. 3. Altitude sickness medication: If you experience symptoms of altitude sickness, such as headaches or nausea, be sure to br…	When heading to the plateau, you should prepare the following clothing: 1. Thermal underwear: Choose breathable, moisture-wicking underwear, such as cotton or synthetic sports bras. 2. Windproof and waterproof outerwear: Choose waterproof and windproof outerwear, such as a windbreaker or softshell jacket, to protect against the rain, snow, and cold winds that can occur in the plateau. 3. Altitude…	When traveling to the plateau, you need to prepare appropriate clothing for the local climate and environment. Here are some suggestions: 1. Warm Clothing: The plateau experiences lower temperatures, especially with a significant difference between morning and evening. It's recommended to bring thermal underwear, down jackets, sweaters, and cardigans. 2. Layered Clothing: Due to the significant t…	According to Chapter 16 of High Altitude Medicine, which recommends measures for health protection in high-altitude environments, the climate in high-altitude areas is characterized by "low temperatures, strong winds, dryness, strong ultraviolet radiation, and large diurnal temperature variations". Clothing preparation should follow the principles of "layered dressing, wind and sun protection, wa…
9	Besides beautiful clothes, choosing the right skincare products is also crucial, especially for special occasions or daily routines. The right skincare can help you look more refreshed. Here are some basic skincare products you can choose based on your skin type and needs: 1. Cleanser Cleansing skin is the first step in skincare, so choosing a cleanser that suits your skin type is crucial. For dr…	The plateau climate is often dry and subject to strong UV rays. Without proper protection and care, skin can easily become dry, flaky, or sunburned. Therefore, in addition to beautiful clothing, it's crucial to pack skincare products suitable for the plateau. Here are some essential skincare products and recommendations: 1. Moisturizing Skincare The plateau air is dry and humidity is low, making …	The unique climate of the plateau has a significant impact on your skin. In particular, factors like strong UV rays, dry air, and large temperature swings can easily lead to dry, flaking, and sunburn. Therefore, in addition to beautiful clothing, preparing the right skincare products is crucial for effectively protecting your skin from the harsh conditions of the plateau. Highland Skincare Checkl…	Beyond beautiful clothes, healthy skin is the key to a more glamorous look! Skincare products are an essential investment. Below is a comprehensive and practical list of skincare products, from basic to advanced, so you can choose based on your needs and budget: --- I. Basic Skincare Trilogy (Must-Have!) These three essentials are the cornerstones of any skin type and are essential for men, women…	Of course! Besides beautiful clothes, preparing the right skincare routine is key to radiating your inner radiance. Healthy skin is the perfect foundation, perfecting any outfit. We've compiled a list of essential skincare products, from basic to advanced, so you can choose based on your skin type and needs. Part 1: The "Big Three" Skincare Essentials (Basic Essentials, Essential to Every Skin Ty…	Besides beautiful clothes, having the right skincare products can enhance your skin's appearance and radiate confidence and radiance from within. Here's a recommended skincare list, from basic to advanced: 1. Daily Skincare (Essentials) This step should be performed every morning and evening and forms the foundation for healthy skin. Mild Cleanser Purpose: Removes dirt, oil, makeup, and pollutant…	Besides beautiful clothes, a basic skincare routine tailored to your skin type is essential for boosting your overall appearance and confidence! Skincare can make your skin healthier and more radiant, and makeup stays put longer. Here's a list of recommended essential skincare products: 🧼 1. Cleansing - The first and most important step in skincare Makeup remover: Why you need it: Even if you're …	Awesome! Beyond beautiful clothes, well-cared-for skin can truly make you glow from within. The key to preparing your skincare routine is to understand your skin type (dry, oily, combination, sensitive) and your core needs (moisturizing, anti-aging, brightening, acne treatment, etc.), then build your essential list around the foundational steps of skincare. The following are recommended skincare …	When preparing skincare for important events, the key principles are: basic maintenance + key enhancements + emergency preparedness. Beautiful clothes are just the outer layer, but healthy, glowing skin is the key to overall elegance and confidence! Besides beautiful clothes, here's a list of skincare products you should prioritize: I. Core Basics - Daily Essentials for Maintaining Healthy Skin 1…	Besides beautiful clothes, you can also prepare the following skincare products: 1. Facial Cleansers: - Cleansing Cream/Cleansing Milk: Thoroughly cleanses the face, removing dirt and excess oil. - Spray/Toner: Hydrates the skin and regulates its water-oil balance. 2. Moisturizers: - Serum/Lotion: Locks in moisture and keeps the skin moisturized. - Cream: Provides deep nourishment and improves sk…	Besides beautiful clothes, skincare is crucial. Here are some recommended skincare products: 1. Facial Cleanser/Cleanser: Choose a gentle cleanser suitable for your skin type to effectively cleanse your face and remove dirt and oil. 2. Toner: Toner helps regulate the skin's pH, tighten pores, and prepare the skin for absorption of subsequent skincare products. 3. Serum: Serums contain high concen…	Besides beautiful clothes, the following skincare products can help you maintain healthy and beautiful skin: 1. Cleanser: - Cleansing is the first step in skincare. Choose a gentle cleanser or gel, and avoid soap, as it may strip your skin of its natural oils. 2. Toner: - Toner helps balance your skin's pH and prepares it for subsequent moisturizers. It also contains antioxidants and vitamin C, w…	According to Chapter 16 of High Altitude Medicine, regarding the effects of high-altitude environments on the skin and protective recommendations, the strong ultraviolet radiation, low temperatures, dryness, and strong winds of high-altitude regions can easily lead to skin damage. In addition to clothing, the following skincare and protective products should be prepared specifically: I. Core Skin…
10	Traveling to high altitude areas, especially at high altitudes, does require some mental preparation, as the high altitude environment presents different physical and mental challenges. Here are some common mental preparation tips to help you better cope with the challenges of high altitude: 1. Understand the Plateau Environment Understanding the characteristics of the plateau environment and the…	When traveling or working in the plateau, besides physical preparation, mental preparation is equally crucial. The plateau environment can be a new challenge for many, especially those who have never experienced such climatic and natural conditions. The low oxygen level, extreme weather, isolation, and difficulty in daily activities can all be stressful. Preparing yourself mentally will not only …	When traveling or working in the plateau, in addition to preparing your physical gear and acclimatizing, mental preparation is also crucial. The plateau environment is significantly different from that of lower land, and many people will experience some psychological challenges and adjustments. Preparing mentally in advance can help you better cope with the stress and discomfort of the plateau. K…	Mental preparation before heading to the plateau is crucial. It will help you better cope with possible altitude sickness and enjoy your trip. Here are some specific mental preparation tips: I. Knowledge and Cognitive Preparation: 1. Understand the Truth About Altitude Sickness: It is a normal physiological process: Reassure yourself that altitude sickness is a normal adaptation to the low-oxygen…	Excellent question! While physical preparation is crucial for traveling to the plateau, mental preparation is equally essential, and in some cases, even more crucial. Many people's fear of the plateau stems from concerns about the unknown and a loss of control. A healthy mental state can help you transform this anxiety into a rational response, allowing you to better enjoy your journey. Anxiety i…	Mental preparation before heading to the plateau is crucial. It helps you better acclimate, reduces unnecessary anxiety and fear, and allows you to better enjoy your trip. Here are some specific suggestions: 1. Gain a thorough understanding and eliminate fear of the unknown: Learn about altitude sickness (AMS): Understand the common symptoms of altitude sickness (headache, nausea, drowsiness, los…	Preparing yourself mentally before heading to the plateau is crucial for a safe and enjoyable trip. The physical challenges of the high altitude environment (such as hypoxia) can easily trigger anxiety and worry. Positive mental preparation can effectively relieve stress and enhance adaptability. Here are some systematic suggestions: Core Principles: Embrace the Unknown, Build Confidence, Stay Fl…	Preparing yourself mentally before heading to the plateau is crucial for ensuring a safe and enjoyable trip. Altitude sickness isn't just about physical adaptation; your mental state also directly impacts your physical reactions. The following are some systematic psychological preparation tips: --- I. Cognitive Restructuring: Overcoming Fear and Understanding Altitude Sickness Scientifically 1. C…	Preparing yourself mentally before heading to the plateau is crucial for a smooth, safe, and enjoyable journey. The unique characteristics of the plateau environment (above 2,500 meters above sea level)—lack of oxygen, low pressure, and dryness—can pose both physical and mental challenges. The following are some systematic psychological preparation tips: --- I. Understanding Altitude Sickness (Ke…	It's crucial to prepare yourself mentally before heading to the plateau. Here are some tips to help you: 1. Understand Altitude Sickness: - Before departure, learn about the symptoms and potential risks of altitude sickness so you can identify and prepare for it. - Read relevant materials, talk to experienced individuals, or attend training courses to increase your understanding of the plateau en…	Before heading to the plateau, it's crucial to prepare yourself mentally. Here are some tips to help you prepare for your upcoming trip: 1. Understand the Plateau Environment: - Before departure, learn as much as possible about the plateau's natural environment, climate, and potential risks. - Learn about the symptoms and treatment options for altitude sickness so you can act quickly if you exper…	It's crucial to prepare yourself mentally before heading to the plateau. Here are some tips: 1. Understand the Plateau Environment: - Before heading to the plateau, learn as much as possible about the plateau's natural environment, climate, altitude, and other factors. - Understand the potential physiological reactions and discomforts associated with altitude, such as headaches, nausea, and insom…	According to Chapter 16 of High Altitude Medicine, the high-altitude environment not only exerts physiological stress on the body but also presents significant psychological challenges. Preparing mentally for a trip to high altitudes is crucial for ensuring a safe and successful journey. Its core lies in correct understanding, expectation management, stress relief, and cultivating a positive mind…
11	Traveling to high altitudes, especially to higher altitudes, does come with some health risks to consider. Vaccinations and preventative measures vary depending on your specific destination. Here are some common recommendations: 1. Preventing Altitude Sickness Altitude sickness (also known as acute mountain sickness) is the most common health risk and typically occurs at altitudes above 2,500 met…	Before traveling to the plateau, getting certain vaccinations and taking appropriate precautions are important steps to ensure your health and safety. While vaccination requirements in the plateau are less complex than in tropical or subtropical regions, it's wise to take precautions in advance given the unique environment, local sanitation, and potential health risks. Here are some important vac…	Whether you need specific vaccinations or other preventative measures before traveling to the plateau depends on your travel destination, length of stay, the nature of your activities, and your personal health. While the risks associated with specific vaccinations are less prevalent in the highlands than in tropical regions, there are still some basic health precautions and recommended vaccinatio…	Specific vaccinations for altitude sickness are generally not necessary before traveling to high altitudes, as altitude sickness (acute mountain sickness) is not caused by a pathogen but rather a physiological adaptation process related to altitude, rate of ascent, and individual physical condition. However, it is important to receive routine travel vaccinations and take other preventative measur…	This is a very important and frequently asked question. When traveling to the plateau, your preparation directly impacts your travel experience and safety. Simply put: While specific vaccinations for "high altitude" itself are generally not necessary, depending on your specific destination, you may need other vaccinations. Preventing altitude sickness is crucial. Below, I'll provide a detailed ex…	Traveling to high altitudes, especially to areas above 2,500 meters (generally above 2,500 meters), does require adequate preparation and precautions. However, there is no vaccine specifically for altitude sickness. Prevention relies primarily on physical adaptation, medication, and appropriate behavior. The following are vaccination recommendations and preventative measures for high altitude tra…	While thorough health preparation is essential before traveling to the plateau, specific vaccinations are generally not required (unless traveling to specific areas). The core risk in the plateau is acute mountain sickness (AMS) caused by the high altitude environment, not infectious diseases. Key preventive measures are as follows: --- I. Core Prevention: Coping with Altitude (Top Priority) 1. S…	Health preparation before traveling to the plateau is crucial. While specific vaccinations are generally not required, a series of preventative measures are necessary to cope with the challenges of the high-altitude environment (especially at altitudes above 2,500 meters). The core is preventing acute mountain sickness (AMS). Here's what you need to prepare: I. Core Preventative Measures: Coping …	Health preparation before traveling to high altitudes is crucial. While there are generally no mandatory vaccinations, a range of preventative measures are strongly recommended, particularly to prevent and manage altitude sickness, as well as to consider other health risks specific to your destination. Detailed recommendations are provided below: I. Core Focus: Prevention and Management of Altitu…	Before traveling to high-altitude areas, it's recommended that you consult your doctor to determine if you need specific vaccinations or other preventative measures. High-altitude travel can expose you to high altitudes and low oxygen levels, which can lead to health problems. Some people may need vaccinations to prevent altitude sickness, such as hepatitis B and influenza vaccines. However, the …	Before traveling to high-altitude areas, it's recommended that you consult your doctor to determine if you need specific vaccinations or other preventive measures. Some possible preventive measures include: 1. Altitude sickness medication: Before arriving in high-altitude areas, you can take anti-altitude sickness medications, such as dexamethasone or rhodiola rosea, to reduce the symptoms of alt…	Before traveling to the plateau, it's important to consider some precautions to ensure safety. Here are some suggestions: 1. Altitude sickness: Due to the low oxygen content in high altitude areas, travelers may experience altitude sickness. Before your trip, you can acclimate yourself to the high altitude environment by exercising, maintaining a good sleep schedule, and eating well. If necessary…	Referring to High Altitude Medicine and related travel medicine guidelines, this section outlines the necessary medical preparations for high-altitude travel. Vaccinations and Preventive Measures Before High Altitude Travel Health preparation before high-altitude travel is a comprehensive process with the core objectives of: 1) preventing altitude-specific diseases; 2) avoiding weakening physical…
12	Blood oxygen saturation typically decreases at high altitudes. This is because the oxygen concentration in the air gradually decreases with increasing altitude. While the molecular ratio of oxygen remains constant, the air's overall density decreases due to the decrease in air pressure, resulting in a decrease in the amount of oxygen inhaled with each breath, thus affecting the body's oxygenation…	At high altitudes, due to the low oxygen concentration in the air, blood oxygen saturation can significantly decrease. Blood oxygen saturation (SpO₂) refers to the ratio of hemoglobin to oxygen in the blood and generally reflects the body's oxygen supply. As altitude increases, oxygen concentration decreases, affecting the human body to varying degrees. The following details the changes in blood …	At high altitudes, due to the low oxygen concentration in the air, blood oxygen saturation (SpO₂) often fluctuates significantly. The following are specific impacts of the high altitude environment on blood oxygen saturation: 1. Decreased blood oxygen saturation upon arrival Hypoxic environment: The oxygen concentration at high altitudes is lower than at sea level, and the air is thinner, meaning…	At high altitudes, blood oxygen saturation (SpO2) decreases. This is one of the core manifestations of the high altitude environment's physiological effects on the human body. Causes: 1. Decreased atmospheric pressure: Atmospheric pressure gradually decreases with increasing altitude. 2. Decreased oxygen partial pressure: Although the percentage of oxygen in the air (approximately 21%) remains co…	At high altitudes, blood oxygen saturation (SpO2) can drop significantly. This is a common physiological phenomenon, and understanding its causes, normal range, and coping strategies is crucial for those traveling to high altitudes. Key Conclusion: The higher the altitude, the lower the blood oxygen saturation. 1. Why does it drop? (Root Cause) The root cause of this phenomenon is a decrease in a…	At altitude, the atmospheric pressure decreases, causing the partial pressure of oxygen (PO2) in the air to drop. Although the percentage of oxygen in the air (approximately 21%) remains unchanged, the decrease in POP means a decrease in the total amount of oxygen inhaled. This decrease in POP directly affects oxygen exchange within the alveoli, leading to a decrease in the oxygen content in the …	At high altitudes, blood oxygen saturation (SpO₂) typically decreases significantly. This is a direct physiological response to low oxygen partial pressure. The degree of change is closely related to altitude, individual acclimatization, duration of stay, and activity intensity. The following are the specific mechanisms and patterns of change: --- Core Cause: Hypoxic Environment at Altitude 1. De…	At high altitudes, blood oxygen saturation (SpO₂) typically decreases significantly. This is a direct physiological response to the low oxygen and low pressure environment. The following are the specific mechanisms and influencing factors: --- Core Cause: Hypoxic Environment at High Altitude 1. Decreased Atmospheric Pressure Increasing altitude thins the air, resulting in a decrease in the partia…	At high altitudes, blood oxygen saturation (SpO₂) typically decreases significantly. This is the body's direct physiological response to low oxygen partial pressure. The main causes and patterns of change are as follows: --- 1. Core Cause: Decreased Atmospheric Oxygen Partial Pressure - Increased altitude → Decreased atmospheric pressure → Decreased oxygen partial pressure of inhaled air → Reduce…	At high altitudes, due to the thinner air and lower oxygen concentration, blood oxygen saturation typically decreases. This occurs because the body requires more oxygen to adapt to the low oxygen environment, but the oxygen-carrying capacity of red blood cells may not be able to adapt immediately. Specifically, when exposed to low oxygen at altitude, the body increases its oxygen-carrying capacit…	At high altitudes, atmospheric pressure gradually decreases with increasing altitude. This leads to a decrease in blood oxygen content, resulting in a drop in blood oxygen saturation. Typically, blood oxygen saturation begins to be significantly affected above 3,000 meters and continues to decrease at higher altitudes. This decrease in blood oxygen saturation can cause symptoms of altitude sickne…	At high altitudes, people may experience oxygen depletion, which can lead to a decrease in the oxygen content in their blood. Physiologically, this manifests as a decrease in blood oxygen saturation. Blood oxygen saturation refers to the percentage of oxygen molecules in the blood that are bound to oxygen. The normal range is typically between 95% and 100%. When blood oxygen saturation decreases,…	According to Chapter 2 of High Altitude Medicine, the hypoxic environment at high altitudes directly leads to a decrease in arterial oxygen saturation (SpO₂ or SaO₂), which is one of the core manifestations of the physiological effects of high altitude. Its changing patterns and effects are as follows: I. The Changing Pattern of Oxygen Saturation 1. Gradually Decreases with Increasing Altitude Me…
13	High altitude hypoxia may indeed affect respiratory immune function. The thin air and low oxygen concentration in high altitude environments cause the human body to undergo a series of physiological adaptations to cope with the hypoxic environment. However, these adaptations may, to some extent, affect the immune system, particularly respiratory immune function. Specifically, high altitude hypoxi…	Yes, high altitude hypoxia can indeed affect respiratory immune function. Low oxygen levels in high altitude environments can cause physiological changes in the body. These changes are not only necessary for adaptation to the low oxygen environment, but can also have a certain impact on the immune system, particularly respiratory immune function. The following are several aspects of how high alti…	Yes, the hypoxic environment at high altitudes does have a certain impact on respiratory immune function. Due to the low oxygen concentration at high altitudes, the body must undergo a series of adaptive responses to cope with the hypoxia, which can also directly or indirectly affect the respiratory immune system. The following are several ways that high altitude hypoxia affects respiratory immun…	Yes, high altitude hypoxia (hypoxia) does affect respiratory immune function. This is a complex and multifaceted process involving the body's physiological adaptation to the hypoxic environment and its stress response. The main mechanisms and manifestations include: Increased oxidative stress: Hypoxia leads to increased production of reactive oxygen species (ROS) in the body, causing oxidative st…	Yes, hypoxia at high altitudes does significantly affect respiratory immune function, making people more susceptible to respiratory infections (such as colds, bronchitis, and pneumonia) after entering high altitude areas. This impact is multifaceted and multi-layered, and can be summarized as follows: 1. Direct weakening of the physical barrier The respiratory tract's first line of defense is the…	Yes, high-altitude hypoxia (chronic or acute hypoxic environments) can significantly affect respiratory immune function. This impact is multifaceted, encompassing both direct suppression of immune cell function and alterations in the local microenvironment. The following are some key ways that high-altitude hypoxia affects respiratory immune function: Impact on Immune Cell Function: Impaired Macr…	Yes, the hypoxic environment at high altitude significantly impacts respiratory immune function, weakening its defenses and increasing the risk of respiratory infections and inflammation. This impact is multifaceted, involving multiple components of both innate and adaptive immunity. The following are the main mechanisms and impacts: 1. Suppression of immune cell function: Macrophages: Alveolar m…	Yes, the hypoxic environment at high altitude significantly impacts the immune system of the respiratory tract, weakening its defenses and making it more susceptible to respiratory infections (such as colds, bronchitis, and pneumonia). This impact is multifaceted and multi-layered: 1. Damage to the physical barrier function: Weakened mucosal barrier: Hypoxia impairs the integrity of respiratory e…	Yes, the high-altitude hypoxic environment significantly impacts respiratory immune function, weakening its defenses and increasing the risk of respiratory infections. This impact is multifaceted, involving multiple levels of physical barriers, innate immunity, and adaptive immunity: 1. Weakened physical barrier function: Impaired mucociliary clearance system: Hypoxia inhibits the frequency and c…	High altitude hypoxia may indeed affect respiratory immune function. Due to the high altitude and relatively low oxygen levels in high altitude areas, the human body may experience a range of adverse reactions, including headaches, nausea, and fatigue. These symptoms may weaken the body's immune system and make the respiratory tract more susceptible to pathogens. Specifically, high altitude hypox…	Hypoxia at high altitudes may affect respiratory immune function. In high-altitude areas, the oxygen content in the air gradually decreases with increasing altitude, leading to hypoxemia. This condition can affect various human systems, including the respiratory system. First, a low-oxygen environment can irritate the respiratory mucosa, making it more sensitive and prone to symptoms such as coug…	Hypoxia at high altitudes can affect respiratory immune function. A detailed analysis is as follows: 1. Effects of Hypoxia on the Respiratory System: At high altitudes, the air is thinner, reducing the amount of oxygen the human body inhales, leading to hypoxia. This hypoxic state causes deeper and faster breathing to obtain more oxygen. However, long-term hypoxia can lead to congestion and edema…	Referring to Chapter 2 of High Altitude Medicine and related immunological studies, this paper elucidates the impact of high-altitude hypoxia on respiratory immune function. Impact of High-Altitude Hypoxia on Respiratory Immune Function The answer is: Yes, the hypoxic environment of high altitudes has a significant inhibitory effect on respiratory immune function. This is an important pathophysio…
14	Residents of high-altitude areas live in low-oxygen environments and employ a series of physiological and behavioral adaptations to reduce the burden of hypoxia on their bodies. Key adaptive mechanisms include: 1. Increased Red Blood Cell Count Oxygen concentrations are lower at high altitudes, requiring more red blood cells to transport oxygen. Long-term residents of high altitude areas stimulat…	Over time, residents of high-altitude areas gradually adapt to hypoxic environments, undergoing a series of physiological adjustments to reduce the burden of hypoxia on the respiratory system. The following are several key mechanisms and methods for how plateau residents adapt to hypoxia: 1. Increased red blood cells and hemoglobin This is one of the most important adaptive mechanisms, helping to…	Residents of high-altitude areas have long lived in low-oxygen environments. Their bodies have adapted over generations, enabling them to more effectively cope with hypoxic conditions through physiological and biochemical processes, reducing the strain on the respiratory system. The following are several key mechanisms by which plateau residents adapt to hypoxic conditions: 1. Increased red blood…	Residents of high-altitude areas, especially those who have lived at high altitudes for generations, have adapted to cope with hypoxic environments through a complex series of physiological, genetic, and behavioral adaptations, significantly reducing the strain on their respiratory systems. These adaptations go beyond simply increasing respiratory rate to fundamentally improve the efficiency of o…	Okay, this is a very in-depth and interesting question. Through thousands of years of natural selection, inhabitants of high-altitude regions (such as Tibetans and the Quechua people of the Andes) have evolved a series of sophisticated physiological and lifestyle adaptations to cope with chronic low-oxygen (hypoxic) environments and minimize the strain on their respiratory systems. Their adaptive…	High-altitude populations, such as the Tibetans, the Quechua and Amara peoples of the Andes, and the Ethiopian highlanders, have, through thousands of years of evolution and adaptation, developed a series of physiological and genetic mechanisms to cope with hypoxic environments and effectively reduce the burden on their respiratory (and cardiovascular) systems. The following are their primary ada…	Plateau residents cope with hypoxic environments through a series of physiological adaptations and lifestyle strategies to reduce the strain on their respiratory systems. These adaptations are a combination of innate genetic factors and acquired behaviors and habits, primarily encompassing the following aspects: I. Deep Physiological Adaptations (Results of Long-Term Evolution) 1. Optimizing Oxyg…	Plateau residents primarily reduce the burden of hypoxia on their respiratory systems through physiological adaptations, behavioral adjustments, and traditional wisdom. These strategies are valuable references, but those living outside the plateau should only apply them under the guidance of a doctor: --- I. Physiological Adaptations (Long-Term Evolution and Compensatory Mechanisms) 1. Increased …	Plateau residents cope with low oxygen levels through a series of physiological, metabolic, and behavioral adaptations, reducing the burden on their respiratory systems. These adaptations, the result of long-term natural selection and individual adaptation, primarily include the following: 1. Enhanced oxygen uptake and transport: Increased breathing depth (tidal volume) and frequency: When first …	Residents of high-altitude areas can adapt to hypoxic environments primarily through the following methods: 1. Slow Ascent: Ascending slowly reduces oxygen levels as altitude increases. Therefore, those entering high-altitude areas should ascend gradually to allow their bodies time to adapt to the low-oxygen environment. 2. Maintaining good ventilation: At high altitudes, good ventilation helps o…	Residents of high-altitude areas can adapt to hypoxic environments by following these steps: 1. Slow Ascent: When ascending from a low altitude to a high altitude, ascend slowly to the acclimatization altitude to allow the body time to adjust to the low oxygen level. It is generally recommended to rest for 5-7 days for every 100 meters of elevation gain. 2. Adequate Sleep: Ensuring adequate sleep…	1. Strengthen your physical fitness: Maintain good living habits, such as a regular sleep schedule, a balanced diet, and moderate exercise, to improve your overall physical fitness and enhance your ability to adapt to hypoxic environments. 2. Learn to breathe deeply: In hypoxic environments, practicing deep breathing exercises can help your lungs absorb more oxygen and alleviate breathing difficu…	According to Chapter 4 of High Altitude Medicine, long-term inhabitants of high-altitude regions (such as Tibetans and Andean natives) have evolved a remarkable set of adaptive mechanisms through long-term natural selection and physiological adaptation to minimize the burden of hypoxia on the respiratory system. These adaptations are manifested at multiple levels genetic, physiological, and anato…
15	At high altitudes, the thin air and low oxygen content require the human respiratory system to adapt. The following groups are more likely to experience respiratory adaptation issues: 1. Elderly individuals: With aging, their lung function and cardiopulmonary tolerance gradually decline. Therefore, they are more likely to experience symptoms like dyspnea and shortness of breath in high altitude e…	At high altitudes, respiratory adaptation issues caused by low oxygen levels and changes in air pressure may affect different people differently. While everyone experiences some degree of adaptation, certain groups may face greater difficulty adapting, or even experience respiratory issues, due to physiological, health, or environmental factors. 1. People with limited plateau experience First-tim…	Low oxygen concentrations in high altitude environments require the human body to undergo a series of physiological adaptations. While everyone can be affected by hypoxia in high altitude environments, certain groups may be more susceptible to respiratory adaptation issues due to physiological, health, or environmental factors. The following groups are primarily at risk for adaptation issues: 1. …	At high altitudes, atmospheric pressure decreases, and oxygen partial pressure decreases accordingly. The human body needs to undergo a series of physiological adaptations to cope with the lack of oxygen. However, some people, due to physiological characteristics, health conditions, or unhealthy habits, are more susceptible to respiratory adaptation problems, even developing severe altitude sickn…	At high altitudes, the reduced air pressure, thin air, and decreased oxygen partial pressure (hypoxia) necessitate a series of physiological adjustments to adapt to the high-altitude environment. However, some people have weaker adaptations or underlying health issues, making them more susceptible to respiratory adaptation problems and even severe altitude sickness. The following groups are parti…	At high altitudes, due to the decrease in atmospheric pressure and oxygen partial pressure, the body needs to undergo a series of physiological adaptations (such as increased respiratory rate, heart rate, and increased red blood cell count). However, some people are less able to adapt to this low-oxygen environment and are more susceptible to respiratory adaptation problems, even developing altit…	At altitudes (generally above 2,500 meters), the human respiratory system needs to adapt to these changes due to factors such as decreased atmospheric pressure, decreased oxygen partial pressure (hypoxia), dry air, and strong ultraviolet rays. The following groups are more likely to experience respiratory adaptation problems (altitude sickness, particularly respiratory symptoms such as dyspnea an…	At high altitudes, the respiratory system struggles to adapt to the low oxygen concentration (thin air), low air pressure, cold, and dry conditions, requiring it to obtain sufficient oxygen. The following groups are more likely to experience respiratory adaptation problems, and even develop serious conditions such as altitude sickness (AMS) and high-altitude pulmonary edema (HAPE): 1. People with…	At high altitudes, low oxygen levels, low air pressure, dryness, and cold temperatures put immense strain on the human respiratory system. The following groups are more likely to experience respiratory acclimation problems (altitude sickness-related respiratory symptoms, even developing serious conditions like high-altitude pulmonary edema): I. People with underlying respiratory conditions 1. Chr…	The following groups are more likely to experience respiratory adaptation problems in high-altitude environments: 1. Newcomers: Especially those with no prior high-altitude exposure may experience altitude sickness more quickly. 2. Elderly individuals: As they age, their body's ability to adapt declines, and they may be more susceptible to altitude-related health problems. 3. Children: Children's…	The following groups may be more susceptible to respiratory problems in high-altitude environments: 1. People living at high altitudes: People who have lived at low altitudes for a long time may experience altitude sickness when suddenly entering high altitudes. This is because their bodies need time to adjust to the lower air pressure and oxygen concentration. 2. The elderly: With age, the funct…	The following groups are more likely to experience respiratory problems adapting to high altitude environments: 1. Newcomers: Especially those arriving from lower altitudes. Due to lower oxygen concentrations, they may quickly experience altitude sickness, including symptoms such as headaches, nausea, fatigue, and shortness of breath. 2. Elderly individuals: With aging, the body's physiological f…	According to Chapter 2 of High Altitude Medicine, in the hypoxic environment of high altitudes, the following groups are more prone to respiratory maladaptation or related problems. Their risk is mainly related to physiological function, underlying diseases, genetic background, and behavioral factors: I. High-Risk Groups Classified by Physiological Characteristics 1. Individuals with Sluggish Hyp…
16	At high altitudes, the body adapts to the low oxygen concentration in the atmosphere. This significantly affects pulmonary artery pressure (PAH), typically manifesting as the following changes: 1. Increased pulmonary artery pressure Hypoxia-induced vasoconstriction: In hypoxic environments, pulmonary blood vessels constrict. This physiological response reduces blood flow to areas with less oxygen…	At high altitude, pulmonary artery pressure often fluctuates significantly due to hypoxia, which places a strain on the heart, particularly the right ventricle. The following details the effects of high altitude on pulmonary artery pressure and the heart: 1. Changes in Pulmonary Artery Pressure Hypoxic Stimulation and Pulmonary Artery Constriction: At high altitude, due to the low oxygen concentr…	At high altitude, due to hypoxia and other physiological factors, pulmonary artery pressure can fluctuate significantly, impacting the workload on the heart, particularly the right side of the heart. Prolonged or severe hypoxia can lead to persistently elevated pulmonary artery pressure, increasing the workload on the heart and even causing a series of cardiac abnormalities. I. The Relationship b…	At high altitude, atmospheric pressure decreases, leading to a decrease in the partial pressure of oxygen (PO2). This reduces the oxygen content of the inhaled air and causes the body to experience hypoxia. Pulmonary artery pressure (PAP) changes significantly in this hypoxic environment, with a range of effects on the heart. I. Changes in Pulmonary Artery Pressure 1. Core Mechanism: Hypoxic Pulm…	This is a very good question! It's a core issue in high-altitude physiology. Simply put, at high altitude, pulmonary artery pressure rises significantly, directly increasing the strain on the right ventricle and potentially triggering a series of acute and chronic heart problems. Let's break down this process and its impact in detail: 1. Why does pulmonary artery pressure rise at high altitude? T…	At high altitude, the atmospheric pressure decreases, leading to a drop in the partial pressure of oxygen in the air and a decrease in the amount of oxygen inhaled, causing the body to experience a state of hypoxia. This hypoxia has a series of significant effects on pulmonary artery pressure and the heart. 1. Changes in Pulmonary Artery Pressure Pulmonary artery pressure (PAP) increases signific…	At high altitude, pulmonary artery pressure increases significantly, potentially leading to a series of negative effects on the heart (particularly the right heart). These are important physiological and pathological changes triggered by the hypoxic environment at altitude. The following are the specific mechanisms and impacts: --- I. Mechanisms of Elevated Pulmonary Artery Pressure 1. Hypoxic Pu…	At high altitude (generally defined as altitudes above 2,500 meters), pulmonary artery pressure (PAP) undergoes significant changes due to the core factor of hypoxia (hypoxia), significantly impacting the heart, particularly the right side of the heart. The following is a detailed analysis: I. Changes in Pulmonary Artery Pressure - Pulmonary Hypertension (PH) 1. Core Driver: Hypoxic Pulmonary Vas…	At high altitude, pulmonary artery pressure rises significantly, potentially placing a persistent strain on the heart (especially the right side of the heart) and even leading to high-altitude heart disease (HAH). The following are the specific mechanisms and effects: --- I. Causes of Elevated Pulmonary Artery Pressure 1. Hypoxic Pulmonary Vasoconstriction (HPV) - The thin air at high altitudes r…	At high altitudes, the air is thinner and the oxygen concentration is lower. To adapt to this low-oxygen environment, the human body undergoes a series of physiological adjustments. First, regarding changes in pulmonary artery pressure: At high altitudes, gas exchange efficiency in the lungs decreases. To meet the oxygen needs of various body tissues, the heart needs to increase blood output. Thi…	At high altitudes (i.e., plateau environments), atmospheric pressure gradually decreases with increasing altitude. This change can significantly affect human physiological functions, including pulmonary artery pressure and heart function. Changes in pulmonary artery pressure: 1. Increased pressure: At high altitudes, the thinner air forces the heart to work harder to maintain adequate oxygen deli…	At high altitudes, due to the thin air and reduced oxygen content, the human body undergoes a series of physiological adjustments to adapt to this hypoxic environment. Changes in pulmonary artery pressure are a key aspect of this adaptation. 1. Changes in pulmonary artery pressure: At high altitudes, due to hypoxia, the body, through neural regulation, increases heart rate and respiratory rate in…	According to Chapter 8 of High Altitude Medicine, the hypoxic environment at high altitudes directly leads to elevated pulmonary artery pressure, which in turn has a series of significant effects on the heart, especially right ventricular function. This is the core aspect of how the high-altitude environment affects the cardiovascular system. I. Changes in Pulmonary Artery Pressure: Sustained Ele…
17	Acute mountain sickness (AMS) is indeed more common in high altitude areas, especially at altitudes above 2,500 meters. As altitude increases, the oxygen content in the air gradually decreases, and the human body needs to adapt to the low oxygen environment. Many people may experience AMS upon arrival due to a lack of adequate acclimatization. Common symptoms of AMS include: 1. Headache: This is …	Yes, the hypoxic environment at high altitudes can easily lead to acute mountain sickness (AMS), especially when first arriving at high altitude. Due to the low oxygen content in the air, the body doesn't have enough time to acclimate, and many people experience varying degrees of AMS symptoms. These symptoms are generally related to the inadequate oxygen supply and the stress of the high-altitud…	Acute mountain sickness (AMS) refers to a physiological reaction caused by hypoxia after a rapid ascent to high altitude. It typically occurs at altitudes above 2,500 meters. Its incidence is closely related to altitude, speed of ascent, and individual acclimatization ability. Most people are preventable and treatable if they acclimate to the altitude in a timely and appropriate manner. However, …	Yes, acute mountain sickness (AMS) is more likely to occur in high altitude areas. Why is it more likely? AMS is a series of uncomfortable symptoms caused by the body's inability to fully acclimate to the low air pressure and oxygen levels when rapidly ascending from a low altitude to a high altitude. High altitudes are characterized by low oxygen levels. Therefore, in these areas, the body is mo…	Yes, due to their unique geographical environment, high altitude areas are more susceptible to acute mountain sickness (AMS), also commonly known as "altitude sickness." Why is AMS more common in high altitude areas? The fundamental reason is that the drop in air pressure leads to a decrease in the partial pressure of oxygen. As altitude increases, the air becomes thinner. While the percentage of…	Yes, high altitude areas are a prime target for acute mountain sickness (AMS). Simply put, the higher the altitude, the greater the risk of AMS. This is because as altitude increases, atmospheric pressure decreases, leading to a decrease in the partial pressure of oxygen in the air. With each breath, we inhale fewer oxygen molecules. If the body fails to adapt to this "low oxygen" environment, it…	Yes, high altitude areas are indeed more prone to acute mountain sickness (AMS). AMS is a series of symptoms that occur when the body is unable to fully acclimate to the low-pressure, low-oxygen environment of high altitude (usually above 2,500 meters). The higher the altitude, the faster the ascent, and the poorer the individual's ability to adapt, the higher the risk. Why is it more common at h…	Yes, acute mountain sickness (AMS) is more likely to occur at high altitudes. The key reason is the low oxygen content (oxygen depletion) at high altitudes: 1. Altitude: It is generally believed that the risk of AMS begins to increase significantly above 2,500 meters (approximately 8,000 feet). The higher the altitude, the thinner the air and the lower the oxygen content, and the greater the risk…	Yes, acute mountain sickness (AMS) is more likely to occur in high altitude areas, especially when rapidly ascending to altitudes above 2,500 meters (approximately 8,000 feet). This is because as altitude increases, the air becomes thinner, the oxygen partial pressure decreases, and the amount of oxygen the body absorbs decreases (hypoxia), triggering a series of physiological reactions. Predispo…	Yes, acute mountain sickness is more likely to occur at altitude. When people ascend rapidly to high altitudes, the body may experience a range of uncomfortable symptoms due to the reduced oxygen content. Symptoms of acute mountain sickness include: 1. Headache: This is the most common symptom and usually develops within the first few days after arriving at altitude. 2. Nausea and vomiting: Some …	Due to the high altitude and thin oxygen content, high altitude areas are more prone to acute mountain sickness (AMS) than lower altitudes. AMS is a series of uncomfortable symptoms caused by a lack of oxygen when the body rapidly reaches high altitudes. Symptoms of AMS include: 1. Headache: This is the most common symptom and typically occurs within the first few days after arriving at a high al…	Yes, acute mountain sickness is more likely to occur at altitude. This is because it involves a rapid increase in air pressure, which gives the body less time to acclimate to the new environment. Common symptoms of acute mountain sickness include: 1. Headache: This is usually the most common symptom and is particularly severe in the morning. 2. Nausea and vomiting: These symptoms may begin, espec…	According to Chapter 6 of High Altitude Medicine, acute mountain sickness (AMS) is indeed more likely to occur in high-altitude areas. The fundamental reason is that when the body rapidly ascends to altitudes above 2500 meters, it fails to adapt to the low-pressure, low-oxygen environment, leading to a series of pathophysiological reactions. I. Why is it more likely to occur? 1. Hypoxic environme…
18	Yes, pneumothorax is more likely to occur at high altitudes than at lower altitudes. Pneumothorax typically occurs when air enters the chest cavity due to lung injury or disease, causing the lung to collapse. The lower air pressure and oxygen content at high altitudes can increase the risk of pneumothorax in several ways: 1. The impact of low air pressure on the lungs: Low air pressure at high al…	Yes, the low oxygen levels and changes in air pressure at high altitudes, as well as certain physiological reactions specific to altitude, increase the risk of pneumothorax. Pneumothorax occurs when air enters the pleural cavity, causing partial or complete collapse of the lung. While pneumothorax can occur in any environment, it is more likely at high altitudes due to specific factors. Why is pn…	The incidence of pneumothorax (especially spontaneous pneumothorax) in high-altitude areas is relatively low. However, factors such as low oxygen levels, high altitude, dry climate, and fluctuating air pressure in the plateau environment may affect its occurrence and progression. Pneumothorax is a pathological condition in which air enters the pleural cavity, causing lung collapse. In severe case…	Yes, pneumothorax is more likely to occur at altitude, especially during periods of significant pressure fluctuations (such as rapid ascent or descent), and in people with specific risk factors. Pneumothorax occurs when air enters the pleural space (the space between the lungs and the chest wall), causing the lung to collapse under pressure. Why is pneumothorax more common at altitude? The core r…	Yes, altitude does increase the risk of pneumothorax (especially spontaneous pneumothorax). This doesn't mean that altitude exposure directly "causes" pneumothorax in a healthy person, but it can be a significant risk factor, especially for those with underlying lung problems (such as bullae). Here's a detailed explanation: Core Principle: Physics (Boyle's Law) The fundamental reason for the incr…	Yes, pneumothorax is more likely to occur at high altitudes. Specifically, for those at risk of pneumothorax (especially those with a history of pneumothorax or bullae), altitude can trigger a pneumothorax attack or worsen existing pneumothorax symptoms. The main reasons are as follows: Lower atmospheric pressure causes gas expansion: Atmospheric pressure is lower at high altitudes than on plains…	There are indeed some factors in high altitude areas that may increase the risk of pneumothorax, especially for those with underlying lung conditions (such as bullae). However, this doesn't mean that everyone is more susceptible to pneumothorax in high altitude areas. The following are key reasons and analysis: 1. Low pressure: The atmospheric pressure in high altitude areas is significantly lowe…	Yes, altitude can increase the risk of pneumothorax or worsen existing pneumothorax. The main reasons are as follows: 1. Low pressure: The atmospheric pressure in altitude is significantly lower than on plains. According to Boyle's law, at constant temperature, the volume of gas is inversely proportional to its pressure. This means that in the low-pressure environment of altitude, the volume of g…	Yes, there are factors in high altitude areas that may increase the risk of pneumothorax or make it more severe if it does occur, especially in certain populations. The main reasons are as follows: 1. Low atmospheric pressure: Slowed gas absorption: The core problem of pneumothorax is the accumulation of air in the chest cavity (pleural space), which compresses the lungs. In low-lying areas, the …	Due to the high altitude and lower air pressure, plateaus are indeed more prone to pneumothorax than lower altitudes. However, not all people living in high altitude areas are susceptible; this depends on individual health conditions, lifestyle habits, and other factors. In high altitude areas, the decreased air pressure and oxygen content reduce the lungs' air volume, potentially increasing the …	Due to the higher altitude and lower air pressure, pneumothorax is more likely to occur in high altitude areas than at lower altitudes. This is because oxygen saturation in the lungs decreases at high altitudes, which can cause air to leak out of the lungs and form a pneumothorax. If you require more information or have additional questions, please let me know!	Yes, pneumothorax is more likely to occur in high altitude areas. This is primarily due to the high altitude and low air pressure. The human body adapts to this environment, such as deeper and faster breathing. However, these adaptations also make the lungs more vulnerable to external forces, which can lead to pneumothorax. Therefore, those with a history of lung disease or other lung conditions …	According to Chapter 16 of High Altitude Medicine and related pathophysiological principles, high altitude areas themselves do not directly increase the incidence of pneumothorax, but for patients who have already developed pneumothorax, the high-altitude environment significantly exacerbates its danger and severity. I. Core Conclusion: Incidence vs. Risk Incidence (Is it more likely to occur): T…
19	At high altitudes, the body undergoes physiological adaptations due to the low oxygen concentration in the air. Low oxygen levels at high altitudes may affect the incidence of sleep apnea (OSA). Potential impacts of high altitude on sleep apnea: 1. Oxygen desaturation: Low oxygen concentrations at high altitudes lead to decreased blood oxygen saturation. For individuals who already suffer from sl…	Yes, the incidence of obstructive sleep apnea (OSA) may increase in high altitude environments, especially at higher altitudes. This is due to the effects of low oxygen levels on the body, as well as specific factors in the high altitude environment that may exacerbate or trigger sleep apnea symptoms. Why does high altitude increase the risk of sleep apnea? 1. Impact of low oxygen levels on breat…	The incidence of sleep apnea syndrome (SAS) may indeed increase in high altitude environments, especially for those with underlying sleep apnea conditions or those living or traveling in environments with hypoxia, low air pressure, or high altitude. The following is a detailed explanation of this phenomenon: The Relationship between High Altitude Environment and SAS SAS typically manifests as rep…	Yes, the incidence and severity of sleep apnea syndrome (SAS), particularly central sleep apnea (CSA), generally increase at high altitude. The situation is more complex for obstructive sleep apnea (OSA), but overall, its symptoms and associated physiological burden may also be exacerbated. The following are the reasons: 1. The impact of high altitude hypoxia: The induction of central sleep apnea…	Yes, the incidence of sleep-disordered breathing (SDB) increases significantly at high altitudes, and existing symptoms may worsen. This is not primarily due to an increase in the physical airway collapse associated with obstructive sleep apnea (OSA), but rather a sharp rise in the incidence of a specific type of central sleep apnea (CSA). This breathing pattern, unique to high altitude environme…	Yes, the incidence and severity of sleep apnea syndrome (SAS), particularly central sleep apnea (CSA), increases significantly at high altitudes. For patients with obstructive sleep apnea (OSA), their condition may also worsen. The following are the specific reasons: The low oxygen environment at high altitudes causes changes in respiratory physiology: Increased hypoxic ventilatory drive: The oxy…	Yes, high altitude environments do increase the risk or severity of sleep apnea (especially the central type). This is primarily due to the impact of the low oxygen environment at high altitudes on human respiratory physiology: 1. Hypoxia: With increasing altitude, atmospheric pressure decreases, and the oxygen partial pressure in the air also decreases, resulting in a decrease in the amount of o…	Yes, the incidence of sleep apnea syndrome does increase at high altitude, particularly central and mixed sleep apnea. The following is an analysis of the causes and mechanisms: 1. Hypoxia is a key driver: The lower atmospheric pressure at high altitudes leads to a decrease in the partial pressure of oxygen in the inspired air (hypoxemia). This chronic or intermittent hypoxia is a major trigger f…	The incidence of obstructive sleep apnea (OSA) may indeed increase at high altitudes, and the uniquely low oxygen environment can exacerbate existing OSA symptoms or induce similar manifestations. The key causes and mechanisms are as follows: 1. Hypoxia is a core contributing factor The air at high altitudes is thinner, and the oxygen partial pressure is lower. To compensate for the hypoxia, the …	Yes, the incidence of sleep apnea syndrome (SAS) may increase at high altitudes. Here are some reasons: 1. Air pressure changes caused by altitude: Atmospheric pressure decreases with increasing altitude. This can affect the function of respiratory muscles, making breathing easier, but it can also disrupt breathing rhythms, increasing the risk of SAS. 2. Hypoxemia: Oxygen concentrations are lower…	Yes, the incidence of sleep apnea syndrome (SAS) may increase in high altitude environments. High altitude environments are characterized by low oxygen levels, low air pressure, and low temperatures. These factors can trigger a series of physiological changes in the human body, affecting the normal function of the respiratory system. At high altitudes, people may experience the following: 1. Hypo…	At high altitudes, the thin air and reduced oxygen concentration can trigger a range of physiological reactions. These reactions may include increased heart rate, blood pressure, and increased workload on the heart and lungs. These changes can affect sleep quality, especially at night. Sleep apnea is a common sleep disorder characterized by interrupted or significantly reduced breathing during sl…	According to Chapter 8 of High Altitude Medicine, the hypoxic environment at high altitudes significantly exacerbates sleep apnea syndrome (SAS) and may induce or expose underlying sleep breathing problems. The core reason is that the combined effect of hypoxia and environmental factors disrupts normal respiratory regulation. I. Mechanisms of the Influence of High Altitude Environment on Sleep Br…
20	The environmental characteristics of high altitude areas may have some impact on the respiratory system, but the development of bronchiectasis is not solely related to high altitudes. Bronchiectasis is primarily caused by chronic respiratory infections (such as bronchitis and pneumonia) or other factors (such as genetics, immune system problems, and inhalation of harmful substances). High altitud…	The unique environmental conditions of high altitude areas may indeed influence the development and progression of some lung diseases, including bronchiectasis. However, this influence is complex and involves multiple factors. Bronchiectasis refers to the irreversible dilation of the airways (bronchi) due to long-term inflammation or infection, often accompanied by symptoms such as chronic cough,…	The incidence of bronchiectasis is relatively low in high-altitude areas. However, due to the plateau's environmental characteristics (such as low oxygen levels, fluctuating air pressure, cold temperatures, and dry climates), the symptoms and course of bronchiectasis may be exacerbated or triggered. The relationship between the high-altitude environment and bronchiectasis can be analyzed from the…	Whether bronchiectasis is more likely to develop in high-altitude areas is a relatively complex question, unlike pneumothorax, which has a direct physical mechanism. The high-altitude environment itself does not directly "cause" bronchiectasis, but certain associated factors and living conditions in high-altitude areas may increase the risk of bronchiectasis or make it more difficult to control. …	This is a good question. Whether bronchiectasis is more likely to occur in high-altitude areas requires understanding from several perspectives. The core conclusion is: There is currently no direct evidence that the "low oxygen environment" of the plateau itself directly causes bronchiectasis. However, certain environmental, social, and medical factors present in high-altitude areas may increase …	Yes, bronchiectasis may be more common in high-altitude areas. However, this isn't because the high-altitude environment itself directly causes bronchiectasis, but rather because high-altitude areas are often associated with factors that increase the risk of bronchiectasis. These factors primarily include: Cold, dry climate: The climate in high-altitude areas is generally cold and dry. Long-term …	Currently, there is no definitive medical consensus on whether altitude itself directly causes bronchiectasis. However, certain characteristics of the high-altitude environment may increase the risk of developing bronchiectasis or exacerbate existing bronchiectasis. The following is an analysis of some key factors: 1. Recurrent respiratory infections (a key factor): Low temperatures and dry air: …	Residents of high-altitude areas do have a higher risk of bronchiectasis, but this is largely due to indirect triggers and risk factors brought on by the high-altitude environment, rather than the high-altitude hypoxia itself directly causing bronchiectasis. The following is an analysis of the key reasons: 1. Increased risk of recurrent respiratory infections: Cold, dry air: The high altitudes ar…	While altitude itself does not directly cause bronchiectasis, the unique environment of the plateau may increase certain risk factors, thereby indirectly and potentially increasing the risk of developing bronchiectasis or worsening its severity. The following is a detailed analysis: 1. Major causes of bronchiectasis: Recurrent or severe respiratory infections (especially childhood pneumonia, whoo…	Due to the high altitude and thin oxygen levels in high altitude areas, this can have a certain impact on the respiratory system. Bronchiectasis refers to the permanent enlargement of the bronchi, which can be caused by a variety of reasons, including infection, inflammation, and genetic factors. Currently, there is no conclusive evidence that people living in high altitude areas are more prone t…	Due to the high altitude and thin oxygen levels at high altitudes, people may experience a range of symptoms, including respiratory problems. Bronchiectasis refers to the permanent enlargement of the trachea and bronchi, which can be caused by chronic obstructive pulmonary disease (COPD), asthma, cystic fibrosis, or other lung diseases. Some studies suggest that people living in high altitude are…	The climatic conditions of high altitude areas, particularly the low oxygen environment, can have certain effects on the human respiratory system. Bronchiectasis refers to the permanent enlargement of the bronchi, which can be caused by infection, inflammation, or other diseases. While residents of high altitude areas may face some health challenges due to long-term exposure to low oxygen, there …	According to Chapter 8 of High Altitude Medicine, and combined with pathophysiological principles, smoking at high altitudes is far more harmful to the respiratory system than at low altitudes. This is a "double whammy" effect; the combined effects of smoking and high-altitude hypoxia produce a destructive consequence where "1+1>2". I. The "Double Whammy" Mechanism: The Synergistic Harm of Smokin…
21	Long-term living in high altitude areas, due to the low oxygen content in the air, causes the human body to undergo a series of physiological and structural changes to adapt to the hypoxic environment. The heart, as a vital organ for maintaining oxygen supply, also undergoes several adaptive changes, primarily manifesting in the following aspects: 1. Changes in cardiac structure Heart enlargement…	Long-term exposure to high altitudes, coupled with the lack of oxygen, causes the human heart to undergo a series of adaptive changes. These changes are primarily designed to improve the heart's pumping efficiency and enhance tolerance to low oxygen levels. Over time, the heart's structure and function adapt to long-term high-altitude living. The following are key aspects of these adaptive change…	Long-term exposure to hypoxia at high altitudes causes the human body, particularly the heart, to undergo a series of adaptive changes. These changes aim to improve the body's tolerance to low oxygen levels and ensure normal physiological function in these conditions. The following are the main adaptive changes in cardiac structure and function at high altitudes: 1. Heart Enlargement: Due to prol…	Long-term exposure to high altitudes, coupled with decreased atmospheric pressure and oxygen partial pressure, leads to chronic hypoxia. The human heart undergoes a series of significant structural and functional adaptive changes to maintain oxygen supply to tissues. These changes primarily include: I. Structural Adaptations: 1. Right Ventricular Hypertrophy (RVH): Cause: Hypoxia at high altitude…	Long-term exposure to high altitudes, due to the reduced oxygen partial pressure (hypoxic environment), causes the human heart to undergo a series of significant structural and functional adaptive changes to better cope with the challenge of hypoxia and ensure oxygen supply to tissues and organs throughout the body. These changes are compensatory adjustments made by the body to maintain physiolog…	Long-term exposure to high altitudes results in a decrease in oxygen partial pressure (i.e., hypoxia). To maintain a normal oxygen supply, the human body undergoes a series of complex physiological adaptations. The heart, as a core organ of the circulatory system, undergoes significant structural and functional changes. These changes are intended to improve the efficiency of oxygen delivery and u…	Long-term exposure to the high-altitude hypoxic environment causes the human cardiovascular system to undergo a complex series of adaptive changes to improve tissue oxygen supply. As a core organ, the heart also undergoes significant adaptive remodeling of its structure and function, primarily in the following areas: 1. Changes in Cardiac Structural Structure: Right Ventricular Hypertrophy: This …	Long-term exposure to the hypoxic environment of high altitude triggers a complex series of compensatory mechanisms in the human body. As a core organ, the heart undergoes significant adaptive changes to maintain tissue oxygen supply. These changes primarily involve both structural and functional aspects: I. Cardiac Structural Changes (Remodeling) 1. Right Ventricular Hypertrophy: Mechanism: Alti…	Long-term exposure to the hypoxic environment of high altitude causes the human body to undergo a complex series of adaptive changes. The heart, as a core organ, undergoes significant compensatory changes in its structure and function to maintain adequate oxygen delivery. These changes primarily include: I. Structural Changes: 1. Right Ventricular Hypertrophy: This is the most significant and cha…	Long-term residence in high altitude areas causes the human body to adapt to the high-altitude environment, and the heart's structure and function undergo a series of adaptive changes: 1. Ventricular wall thickening: Due to the lower oxygen concentration in high altitude areas, the ventricular walls gradually thicken to increase the blood's oxygen-carrying capacity, providing greater pumping effi…	Long-term exposure to high altitudes causes the human body to adapt to the thin air and low oxygen content. This involves a series of adaptive changes in cardiac structure and function: 1. Cardiac enlargement: To increase blood output with each heartbeat, the heart, particularly the left ventricle, enlarges, allowing it to pump more blood throughout the body with each beat. 2. Increased heart rat…	Long-term living in high altitude areas, where oxygen is scarce, forces the human body to adapt to the low-oxygen environment to maintain normal physiological functions. This adaptation primarily manifests itself in changes in cardiac structure and function, including the following: 1. Cardiac enlargement: To increase cardiac output and supply the body's tissues and organs with the oxygen they ne…	According to Chapter 2 of High Altitude Medicine, long-term residence in high-altitude areas leads to a series of complex adaptive changes in the heart's structure and function. The core characteristic is changes in the right ventricular system, in response to persistent hypoxic pulmonary hypertension. These changes can be successful physiological adaptations or progress to pathological damage. I…
22	The hypoxic environment at high altitudes has multiple impacts on the heart's pumping function. The low oxygen concentration at high altitudes poses a challenge to the body, especially the heart, as the core of the circulatory system, which undergoes adaptive changes. These specific effects can be categorized as follows: 1. Cardiac Adaptive Response In hypoxic environments, the heart compensates …	The hypoxic environment at high altitude significantly affects the heart's pumping capacity, primarily through adaptive changes in its structure and function through the following pathways. While these changes help the body adapt to the low oxygen environment, prolonged excessive stress can also strain the heart, increasing the risk of cardiovascular disease. 1. Increased Workload of the Heart Du…	The hypoxic environment at high altitude significantly affects the heart's pumping function. Due to the low oxygen concentration, the heart must undergo a series of adaptive changes to cope with the challenges of hypoxia. The following is a detailed analysis of how hypoxia at high altitude affects the heart's pumping function: 1. Increased Cardiac Output In the hypoxic environment at high altitud…	High altitude hypoxia has multiple impacts on the heart's pumping function, including compensatory adaptations and potentially pathological damage. 1. Acute Phase (First Arrival at Plateau) Responses and Impacts When the human body first encounters a hypoxic environment at altitude, the heart immediately activates a series of compensatory mechanisms to cope with the insufficient oxygen supply: 1.…	The impact of high-altitude hypoxia on cardiac pumping function is a complex process, involving both acute (short-term adaptation) and chronic (long-term adaptation and pathological changes). I. Acute Effects (Short-term Adaptation and Compensation) When a person suddenly experiences high-altitude hypoxia, the body immediately activates a series of compensatory mechanisms to maintain oxygen suppl…	High altitude hypoxia has complex and multifaceted effects on the heart's pumping function, including physiological adaptations and pathological changes caused by prolonged or severe hypoxia. The heart's pumping function is primarily measured by cardiac output (CO), which is calculated as heart rate (HR) × stroke volume (SV). The following are the specific mechanisms by which high altitude hypoxi…	The impact of high-altitude hypoxia on cardiac pumping function is a complex physiological process involving compensatory enhancement and potential decompensation. The main mechanisms are as follows: 1. Acute Phase: Compensatory Increase in Cardiac Output Increased Heart Rate: Hypoxia stimulates chemoreceptors in the carotid and aortic bodies, reflexively activating the sympathetic nervous system…	The impact of high-altitude hypoxia on cardiac pumping function is a complex physiological process, involving both short-term compensation and potential long-term damage. The following are the main mechanisms and consequences: --- I. Direct Impacts: Hypoxia Challenges the Myocardium and Circulatory System 1. Myocardial Hypoxic Damage - Reduced oxygen partial pressure at high altitude → Decreased …	The effects of high-altitude hypoxia on cardiac pumping function are complex and multifaceted, primarily manifesting in the following areas, encompassing both short-term compensatory responses and potential long-term negative effects: 1. Acute Phase: Compensatory Enhancement (Initial Phase) Increased Heart Rate: Hypoxia stimulates chemoreceptors in the carotid and aortic bodies, reflexively activ…	The hypoxic environment at high altitudes significantly affects the heart's pumping function, primarily manifesting in the following ways: 1. Increased heart rate and blood pressure: At high altitudes, due to the thin air and reduced oxygen content, the human body adapts to this low-oxygen environment by increasing heart rate and blood pressure to ensure adequate oxygen supply. This results in an…	The hypoxic environment at high altitudes can cause a series of adverse reactions in the human body, which can affect the heart's pumping function. The following are some specific examples: 1. Increased Cardiac Workload: At high altitudes, due to the low oxygen content, the body's respiratory rate and heart rate increase in order to obtain sufficient oxygen. This increased tachycardia and cardiac…	High altitude hypoxia significantly affects the heart's pumping function, primarily in the following ways: 1. Stroke volume: - To adapt to the low oxygen levels at altitude, the human body increases its red blood cell count and hemoglobin concentration to improve its oxygen-carrying capacity. This process is called "altitude acclimatization." While this helps improve oxygen transport efficiency, …	Referring to the core physiological principles in Chapter 2 of High Altitude Medicine, this paper elaborates on the complex effects of high-altitude hypoxia on cardiac pumping function. The effects of high-altitude hypoxia on cardiac pumping function are bidirectional and dynamic. Initially, it manifests as compensatory enhancement, but as the degree of hypoxia worsens or the duration increases, …
23	At high altitudes, the body undergoes a series of adaptive changes due to the low oxygen concentration in the air, with changes in heart rate being one of the most significant. Specifically, altitude exposure causes the following physiological changes: 1. Heart Rate Changes: Initial Response: Upon initial exposure to high altitude, the body quickly responds to the lack of oxygen, typically increa…	Due to the low oxygen content in high altitude environments, the body undergoes a series of changes in the heart and circulatory system to adapt to this hypoxic environment. Changes in heart rate and heart structure are the most significant. Let's explore these changes and their impact on health in detail. 1. Changes in Heart Rate When first arriving at the plateau: Increased Heart Rate: When fir…	Due to the low oxygen concentration at high altitudes, the human body must employ a series of adaptive mechanisms to ensure normal physiological functions. Changes in heart rate and heart structure occur as adaptive responses to the high altitude environment. Specifically, the effects of high altitude hypoxia on heart rate and the associated issues of heart enlargement are as follows: 1. Changes …	At high altitudes, due to the thin air and reduced oxygen content (i.e., hypoxia), the human body undergoes a series of physiological adaptations to maintain a normal oxygen supply. The heart, as a core organ, is also affected in its function and structure. 1. How does heart rate change? Acute Phase (upon arrival at the plateau): A significant increase in heart rate: This is the body's most direc…	At altitude, due to the drop in atmospheric pressure, the partial pressure of oxygen (PO2) in the air also decreases, resulting in a decrease in inhaled oxygen and a state of hypoxia (low oxygen). To adapt to this low oxygen environment, the cardiovascular system undergoes a series of changes. Heart Rate Changes at Altitude Acute Phase (Upon Arrival): Significant Increase: Upon arrival at altitud…	At high altitude, due to the decrease in oxygen partial pressure (i.e., high altitude hypoxia), the human body initiates a series of physiological adaptation mechanisms to cope, which directly affect heart rate and cardiac structure. 1. Changes in Heart Rate at Altitude Acute Phase (upon arrival at the plateau): A significant increase in heart rate: This is one of the body's fastest and most dire…	The impact of high altitude on the human cardiovascular system is a complex physiological adaptation process, primarily due to hypoxia (low oxygen content). The following is a detailed analysis: I. Changes in Heart Rate at Altitude 1. Increased Heart Rate (Tachycardia): This is the most immediate and common response. Cause: The reduced oxygen partial pressure in the air leads to a decrease in art…	The effects of high altitude on the human cardiovascular system are complex, primarily stemming from hypoxia (low oxygen levels). The following is a detailed analysis of your question: I. Changes in Heart Rate 1. Increased Heart Rate (Tachycardia) - Cause: The oxygen partial pressure in high altitude air decreases, reducing the blood's oxygen-carrying capacity. The body compensates for this hypox…	The impact of the high altitude environment on the human body is primarily manifested through factors such as low oxygen, low pressure, and cold, with a particularly significant impact on the cardiovascular system. The following is a detailed analysis of heart rate changes, heart enlargement, and their health effects: --- I. Heart Rate Changes: Typical Reactions to High Altitude Environments 1. I…	At high altitudes, the thinner air requires more oxygen to maintain normal physiological functions, leading to a typically faster heart rate. This is because the heart needs to pump blood faster to ensure adequate oxygen delivery to all parts of the body, particularly the brain and muscles. Furthermore, to adapt to the low oxygen environment, the heart may undergo adaptive changes, such as thicke…	At high altitudes, due to the thin oxygen supply, the human body undergoes a series of physiological adjustments to adapt to the low oxygen environment, including an increase in heart rate. This increase in heart rate is intended to increase the oxygen content in the blood to supply various organs and systems. Therefore, at high altitudes, heart rate increases to maintain an adequate oxygen suppl…	At altitude, due to the thinner air, the body requires more oxygen to maintain normal physiological functions. To adapt to this environment, the heart increases its heart rate and myocardial contractility to improve oxygen delivery efficiency. Specifically, heart rate increases to adjust to the reduced oxygen supply. This is because an increased heart rate allows the heart to pump blood faster, t…	According to Chapter 2 of High Altitude Medicine, the hypoxic environment of high altitudes significantly affects heart rate and poses a risk of cardiac enlargement (primarily the right ventricle). The health impact depends on the nature and extent of the changes. I. Changes in Heart Rate 1. Acute Phase Response (Initial Arrival at High Altitude): Significantly Increased Heart Rate Manifestations…
24	At high altitudes, due to the low oxygen concentration, the body must make a series of physiological adjustments to adapt to the hypoxic environment. Both the heart's contractility and diastolic force are affected, specifically: 1. Increased contractility (the heart's ability to pump blood): At high altitudes, due to the low oxygen concentration, the body compensates for the lack of oxygen by inc…	The hypoxic conditions of high altitude environments trigger a series of adaptive changes in the heart's contractility and diastolic function. These changes aim to ensure the body can deliver oxygen as efficiently as possible in low-oxygen environments while maintaining cardiac function. The following are specific changes in cardiac contractility and diastolic function at altitude and their healt…	In the hypoxic environment of high altitude, the heart undergoes certain adaptive changes in its contractility and diastolic force. These changes are physiological adjustments made by the body to cope with the low oxygen environment, ensuring efficient blood circulation and oxygen transport. Specifically, the heart's contractility (the ability of the heart to pump blood to the body with each cont…	At high altitude, the heart undergoes complex changes in both contractility and diastolic function. These changes are primarily influenced by factors such as hypoxia, sympathetic nervous system activation, pulmonary hypertension, and long-term adaptation. 1. Changes in Cardiac Contractility a. Acute Exposure (First Arrival at Plateau) Short-Term Increase: During the acute phase of altitude exposu…	At high altitude, the heart undergoes a complex series of adaptive changes in contractility and diastolic force. These changes are influenced by multiple factors, including the degree of hypoxia, duration of exposure (acute or chronic), and individual health status. 1. Changes in Cardiac Contractility Cardiac contractility refers to the ability of the myocardium to generate tension and contractio…	At high altitude, due to the decrease in oxygen partial pressure (hypoxia), the human body initiates a series of physiological adaptive responses. The heart, a key organ in maintaining oxygen supply, undergoes complex changes in both contractility and diastolic force. These changes can be divided into acute and chronic adaptation phases: Acute exposure phase (immediately upon arrival at the plate…	In the hypoxic environment of high altitude, cardiac function undergoes a series of adaptive changes. Contractility (systolic function) may be enhanced in the short term, but may be impaired in prolonged or severe hypoxia. Diastolic function (relaxation) is more likely to be impaired early on. The specific mechanisms and changes are as follows: I. Changes in Cardiac Contractility 1. Short-term Co…	In the hypoxic environment of high altitude, cardiac contractility and diastolic function undergo a series of adaptive changes. These changes can be divided into an acute phase (short-term exposure) and a chronic phase (long-term adaptation), as follows: --- I. Acute Altitude Exposure (Hours to Days) 1. Transient Increase in Contractility (Compensatory Phase) - Mechanism: Hypoxia activates the sy…	At high altitude, because hypoxia (low oxygen) is the core environmental change, the heart undergoes a series of adaptive or compensatory changes in contractility and diastolic force. These changes are generally divided into an acute phase (first arrival at altitude) and a chronic phase (long-term acclimatization or chronic mountain sickness). The following are the main changes: 1. Contractility …	At high altitudes, due to the reduced oxygen concentration, the human body undergoes a series of physiological responses to adapt to the hypoxic environment. Among these, the heart, a vital organ, is also affected in its contractility and diastolic force. First, let's understand the basic functions of the heart. The heart's primary function is to circulate blood through contraction and relaxation…	At high altitude, due to the reduced oxygen concentration caused by altitude, the human body undergoes a series of adaptive changes to cope with the low oxygen environment. These changes affect the heart's contractility and diastolic force. 1. Myocardial Adaptive Hypertrophy: To adapt to the low oxygen environment, the myocardium may undergo adaptive hypertrophy. Myocardial hypertrophy refers to …	At high altitudes, the thin air reduces oxygen intake, which can have a range of effects on human physiological functions, including cardiac contractility and diastolic tension. 1. Increased Contractility: - To adapt to the low oxygen levels at high altitudes, the body increases cardiac contractility to increase blood output to meet the body's needs. - The heart must work harder to pump sufficien…	Referring to the core physiological principles in Chapter 2 of High Altitude Medicine, this paper delves into the changes in cardiac contractility and relaxation tone under high-altitude hypoxia. The effects of high-altitude hypoxia on cardiac function are complex and dynamic, with the core contradiction being the increased cardiac workload versus insufficient myocardial energy (oxygen supply). C…
25	At high altitude, the heart's coronary artery blood supply is affected in the following ways: 1. Hypoxia: At high altitude, the oxygen partial pressure is low, and the oxygen content in the air is reduced. The body undergoes physiological adaptations to increase oxygen uptake and delivery. For example, red blood cell count increases, and heart rate increases. However, this hypoxic environment sti…	At high altitude, the heart's coronary blood supply may undergo a series of adaptive changes. Due to the low oxygen concentration at altitude, the heart adapts to the hypoxic environment by altering its structure and function. This adaptation affects coronary blood flow and myocardial oxygen supply. The following are some specific mechanisms and impacts: 1. Impact of Altitude Hypoxia on the Coron…	At high altitudes, low oxygen concentrations can affect the heart's coronary arteries. The coronary arteries are responsible for supplying oxygen and nutrients to the myocardium, ensuring its normal contraction and relaxation. The effects of decreased oxygen concentrations at high altitudes on the heart and coronary arteries are primarily manifested in the following ways: 1. Effects of Hypoxia on…	At high altitude, the heart's coronary blood supply is affected in many ways, with the core issue being an imbalance between oxygen supply and demand: Decreased oxygen supply: Decreased blood oxygen content (hypoxemia): This is the most direct and fundamental impact. The thin air at altitude reduces the oxygen partial pressure, resulting in fewer oxygen molecules being taken into the lungs. This …	At high altitude, the heart's coronary blood supply is affected in many ways, primarily to adapt to the challenge of hypoxia. These impacts include both compensatory responses and potential risks. The following is a detailed analysis of these impacts: Hypoxemia leads to reduced oxygen supply: Root cause: Lower atmospheric pressure at high altitude reduces the partial pressure of oxygen (PO2) in t…	At high altitude, the heart's coronary blood supply is affected in many ways, primarily due to the uniquely low oxygen environment (hypobaric hypoxia). This impact disrupts the balance between myocardial oxygen supply and demand. The following are the specific mechanisms of this impact: 1. Increased Myocardial Oxygen Demand Increased Heart Rate: To maintain cardiac output, the body activates the …	At high altitude, the heart's coronary blood supply is affected in many ways, primarily by a chain reaction triggered by the core environmental factor of hypoxia (hypoxia). The following are the main mechanisms and consequences: 1. Core Issue: Decreased Arterial Oxygen Content Lower atmospheric pressure at high altitudes leads to a decrease in the partial pressure of inspired oxygen. This directl…	At high altitude, the heart's coronary blood supply is subject to a complex series of influences, primarily due to the core environmental factor of hypoxia (low oxygen). The following are the main mechanisms and consequences: 1. Direct stimulation by hypoxia: The thin air at high altitude significantly reduces oxygen partial pressure, leading to a decrease in arterial oxygen saturation. Compensat…	At high altitude, the heart's coronary blood supply is subject to a complex and primarily adverse impact, primarily due to hypoxia (hypoxia). The main mechanisms of this impact are as follows: 1. Core Issue: Hypoxemia The thin air at high altitude significantly reduces atmospheric pressure and oxygen partial pressure, leading to a decrease in the oxygen partial pressure of inspired and alveolar a…	At high altitudes, the heart's coronary artery blood supply is affected in several ways: 1. Oxygen depletion: The air pressure at high altitudes is lower, and the oxygen content in the air is relatively low. This causes the heart to require more energy to pump blood to meet the blood supply needs of various parts of the body, especially the coronary arteries. 2. Blood pressure changes: Due to lac…	At high altitudes, the thin air and reduced oxygen content cause the human body to adapt to this low-oxygen environment through a series of physiological measures. However, these measures may affect the heart's coronary artery blood supply. First, to increase oxygen intake, the heart needs to beat faster to pump more blood. Prolonged exposure to this condition can increase the workload on the hea…	At high altitudes, the thin air and reduced oxygen content can affect blood flow to various organs, including the heart. Specifically, the coronary arteries, which are responsible for supplying oxygen and nutrients to the heart, may be affected in the following ways: 1. Reduced blood flow: As altitude increases, oxygen levels decrease, requiring the heart to pump more blood to the body. This can …	According to Chapter 2 of High Altitude Medicine, the impact of high-altitude hypoxia on coronary artery blood supply is complex and two-sided, with the core contradiction being the balance between increased myocardial oxygen consumption and decreased blood oxygen supply. For patients with pre-existing coronary artery disease, the risk increases dramatically. I. Direct Impact on Coronary Artery B…
26	High-altitude heart disease (also known as high-altitude heart syndrome) refers to a type of heart disease caused by abnormal heart function at high altitudes due to factors such as reduced oxygen, low air pressure, and low temperatures. High altitudes above 2,500 meters are generally more susceptible to high-altitude heart disease, and the risk increases with altitude. The main cause is the low …	High-altitude heart disease (HAH) refers to heart dysfunction or heart disease caused by prolonged exposure to the hypoxic environment of high altitudes (typically above 2,500 meters). HAH is closely related to the long-term effects of factors such as low oxygen levels, low air pressure, and cold temperatures at altitude. Specifically, low oxygen levels increase the workload on the heart, requiri…	High Altitude Heart Disease (HAHD) is a cardiovascular disease associated with long-term exposure to low oxygen levels at altitude. It typically occurs at high altitudes, particularly after prolonged acclimatization or acute exposure to low oxygen concentrations. HAHD is primarily linked to hypoxia. Long-term hypoxia triggers a series of physiological changes in the heart and blood vessels, incre…	High-altitude heart disease (HAH), also known as plateau chronic cardiopulmonary disease (CPD), or sometimes specifically referred to as high-altitude cor pulmonale, is a series of pathophysiological processes and clinical syndromes that occur in people who live in or are exposed to high-altitude environments for a long time. Due to factors such as hypoxia, these changes lead to structural and fu…	High-altitude heart disease (HAH), also known as the cardiovascular complication of chronic mountain sickness, is a condition characterized by a series of pathophysiological changes in the cardiovascular system caused by the body's maladaptation or overreaction to chronic hypoxia following long-term residence at high altitudes, ultimately leading to heart failure. How does HAH develop? The mechan…	High-altitude heart disease (HAHD) refers to heart disease characterized by pulmonary hypertension, right ventricular hypertrophy, and right ventricular dysfunction, primarily due to poor adaptation to the low-oxygen environment caused by long-term residence or work at high altitudes. It is a chronic form of altitude sickness. How does HAHD develop? The development of HAHD is a complex process, c…	High Altitude Heart Disease (HAHD) is a heart disease caused by long-term exposure to the hypoxic environment of high altitude, leading to pulmonary hypertension and right ventricular overload, ultimately leading to right ventricular failure. It primarily affects people living at altitudes above 2,500 meters (particularly above 3,000 meters) and is relatively more common in children. Core Mechani…	High Altitude Heart Disease (HAHD) is a heart disease caused by prolonged or acute exposure to the hypoxic environment of high altitude, leading to pulmonary hypertension and increased cardiac workload, ultimately leading to right heart failure (and occasionally left heart failure). It primarily occurs at altitudes above 2,500 meters, and is particularly common in children who have lived in high …	High Altitude Heart Disease (HAHD) is a condition in which the heart (particularly the right side of the heart) undergoes structural and functional changes to adapt to hypoxia after prolonged or repeated exposure to the hypoxic environment of high altitude. The core mechanism is hypoxia-induced pulmonary hypertension, which ultimately leads to right heart failure. I. Mechanism (Key: Hypoxia → Pul…	High-altitude heart disease (HAH) is primarily caused by prolonged exposure to low-oxygen environments at high altitudes, leading to abnormal heart function. Specific causes include: 1. Insufficient oxygen supply: The high altitudes create thinner air and lower oxygen levels. Prolonged exposure to these conditions requires the heart to pump blood with greater force to meet the body's needs. 2. In…	High-altitude heart disease (HAH) is primarily caused by prolonged living or working at high altitudes, which increases the stress on the heart and leads to heart disease. The main causes are as follows: 1. Hypoxic environment: The air at high altitudes is thinner and has low oxygen content. To maintain adequate oxygen supply, the body's heart works harder in this low-pressure, low-oxygen environ…	High-altitude heart disease (HAH) is a series of diseases primarily caused by prolonged residence, living, or working in high-altitude areas (such as the Qinghai-Tibet Plateau), resulting in prolonged exposure to low-oxygen environments. Its main causes include the following: 1. Hypoxic environment: The air at high altitudes is thinner and the oxygen content is low. Prolonged exposure to such an …	Referring to Chapter 7 of High Altitude Medicine, this section will elaborate on the mechanisms and typical symptoms of high-altitude heart disease. Mechanisms of High Altitude Heart Disease (Pathophysiology) High Altitude Heart Disease (HAHD) is essentially a heart disease triggered by chronic hypoxia, with pulmonary hypertension at its core, ultimately leading to right ventricular overload and …
27	The incidence of hypertension in plateau areas is indeed higher, and this is closely related to the following factors: 1. Hypoxic Environment The air in plateau areas is thin and oxygen content is low. Prolonged exposure to hypoxic environments triggers a series of adaptive responses in the body, the most typical of which is vasoconstriction to increase blood oxygen supply. While this adaptive re…	Yes, the incidence of hypertension is higher in high-altitude areas. This phenomenon is closely related to multiple environmental factors and physiological adaptation mechanisms. The unique environmental conditions of high altitude areas can have a direct impact on the human cardiovascular system, leading to elevated blood pressure. The following are some of the main factors and mechanisms: 1. In…	The incidence of hypertension is often higher in high-altitude areas, which is closely related to multiple factors. The unique characteristics of the plateau environment, such as low oxygen levels, high temperatures, and air pressure, can significantly impact human physiology. The following are some key factors that explain the higher incidence of hypertension in high-altitude areas: 1. Hypoxic E…	Yes, studies generally show that people living in high-altitude areas tend to have a higher incidence and/or prevalence of hypertension, particularly among long-term residents and migrants. This isn't a simple, linear relationship; it's influenced by a complex interplay of factors, primarily the following: 1. The physiological stress of chronic high-altitude hypoxia: Systemic vasoconstriction: Pr…	Yes, studies generally show that the incidence of hypertension is generally higher in high-altitude areas than in plain areas, especially among people who have lived there for a long time or migrated there from lower altitudes. The characteristics of hypertension in high-altitude areas may differ from those in plain areas, with pulmonary hypertension being more common, for example. This is relate…	Yes, the incidence of hypertension is generally considered higher in high-altitude areas, especially for those who migrate from lower altitudes, where the incidence and risk of developing the disease are significantly increased. Even among indigenous people who have lived in the plateau for a long time, some studies have shown that the incidence of hypertension may be higher with age than in peop…	Yes, the incidence of hypertension is generally higher in plateau areas than in plains. This is closely related to the plateau's unique natural environment (primarily low oxygen and low pressure) and the physiological adaptations and changes it triggers. Key contributing factors include: 1. Chronic hypoxia exposure (core factor): Increased sympathetic nervous system excitability: Hypoxia stimulat…	The incidence of hypertension in high-altitude areas is indeed generally higher than in plain areas, a phenomenon confirmed by multiple epidemiological surveys. This association is closely related to the unique environmental factors of the plateau and the physiological adaptation (or maladaptation) of the human body to the high-altitude environment. The main relevant factors include: 1. Chronic h…	The incidence of hypertension in plateau areas is generally higher than in plain areas, a fact confirmed by numerous epidemiological studies. This is closely related to the unique environmental factors of the plateau and changes in human adaptability. The main influencing factors include: Core Factor: Chronic Low Pressure and Hypoxia 1. Sympathetic Nervous System Activation: Hypoxia stimulates ch…	The incidence of hypertension in high-altitude areas is indeed relatively high. This is primarily due to the following factors: 1. Altitude: As altitude increases, the oxygen content in the air gradually decreases. To adapt to this low-oxygen environment, the human body undergoes a series of physiological adjustments, including an increase in heart rate and blood pressure. 2. Climate: Plateaus ar…	The incidence of hypertension is indeed higher in plateau areas. This is primarily due to the following factors: 1. Altitude: As altitude increases, the oxygen content in the air gradually decreases. This low-oxygen environment has a direct impact on human physiological functions, potentially leading to elevated blood pressure. 2. Climate: Plateau areas tend to have a cold, dry climate with abund…	The incidence of hypertension in plateau areas is relatively high, primarily due to the following factors: 1. Altitude: As altitude increases, the oxygen content in the air decreases. To adapt to this low-oxygen environment, the body requires more blood to transport oxygen, which can put a greater strain on the heart and increase the risk of hypertension. 2. Climate: The climate in plateau areas …	Referring to Chapter 7 of High Altitude Medicine and related research, this paper explores the incidence and related factors of hypertension in high-altitude areas. Is the incidence of hypertension higher in high-altitude areas? The answer is: Yes, numerous epidemiological surveys show that the incidence of hypertension in high-altitude areas is significantly higher than in plains areas. This typ…
28	The hypoxic environment of high altitude may indeed increase the risk of heart disease in some patients, especially those who have not fully acclimatized to high altitude. The following are some of the relevant mechanisms and factors: 1. Hypoxic stress on the heart: At high altitudes, due to the low oxygen concentration in the air, the human heart rate needs to increase to improve blood oxygen su…	Yes, the hypoxic environment at high altitudes significantly increases the risk of heart disease. Long-term exposure to high altitudes (above 2,500 meters) triggers a series of adaptive responses in the body, which can place a greater strain on the heart and, in turn, increase the risk of heart disease. The following are some of the mechanisms by which high-altitude hypoxia affects heart health: …	Yes, the hypoxic environment at high altitudes does increase the risk of heart disease, especially with prolonged exposure. Hypoxia at high altitudes has a range of effects on the human cardiovascular system, potentially causing or exacerbating the development of heart disease. The following are several key reasons and mechanisms explaining why hypoxia at high altitudes increases the risk of hear…	Yes, high altitude hypoxia significantly increases the risk of heart disease, especially for residents of the plains (not native to the plateau) and those with pre-existing cardiovascular disease. This increased risk manifests itself primarily in the following ways: Increased risk of myocardial ischemia and infarction: Inadequate oxygen supply and increased oxygen consumption: This is the core co…	Yes, high altitude hypoxia does increase the risk of heart disease, especially for those with pre-existing heart conditions, where the risk is significantly increased. Even healthy people may face greater challenges with their hearts at high altitude. The following are the main mechanisms by which high altitude hypoxia affects the heart and the potential increased risks: Increased cardiac workloa…	Yes, high altitude hypoxia does increase the risk of heart disease, especially for people with underlying heart disease or those who spend extended periods at high altitudes. The following are the main mechanisms by which high altitude hypoxia affects the heart: Increased cardiac workload: Increased heart rate and cardiac output: To deliver sufficient oxygen to the body in an oxygen-depleted envi…	Yes, the hypoxic environment at altitude does increase the risk of heart disease, especially for those with pre-existing cardiovascular disease or those at high risk. The following are the main mechanisms and reasons why altitude hypoxia increases the risk of heart disease: 1. Increased Cardiac Workload: Increased Heart Rate: To compensate for the lack of oxygen, the body increases its heart rate…	Yes, hypoxia at high altitudes does increase the risk of heart disease, especially for those with pre-existing cardiovascular disease or those engaging in strenuous activity at high altitudes. Here's a detailed explanation: 1. Increased Cardiac Workload: To compensate for hypoxia, the body increases heart rate and cardiac output (the amount of blood pumped with each heartbeat) in an attempt to de…	Yes, the hypoxic environment at high altitude does increase the risk of heart disease, especially for those with pre-existing cardiovascular disease or those at high risk. This risk primarily arises through the following mechanisms: 1. Increased cardiac workload: Increased heart rate: To compensate for the decreased oxygen content in the blood, the heart must beat faster to pump more blood (despi…	Hypoxia at high altitudes may increase the risk of heart disease. In high altitude environments, the thin air requires more oxygen to maintain normal physiological functions, which can put a greater strain on the heart. People who live in high altitude areas for a long time may develop thicker hearts due to long-term adaptation to the low oxygen environment, which increases the risk of heart dise…	Hypoxia at high altitudes may indeed increase the risk of heart disease. The thin air at high altitudes can cause a range of adaptations, including headaches, nausea, vomiting, insomnia, and fatigue. These symptoms may affect heart function. First, hypoxia at high altitudes can cause a decrease in blood oxygen saturation, increasing the workload on the heart. To cope with this low oxygen environm…	Hypoxia at high altitudes may increase the risk of heart disease. In high altitude environments, where the air is thin and oxygen levels are low, the body may experience a range of discomforts, such as headaches, nausea, vomiting, insomnia, and fatigue. These symptoms may trigger a stress response, which in turn increases the burden on the heart. Long-term exposure to low oxygen levels in high al…	According to Chapter 7 of High Altitude Medicine, high-altitude hypoxia significantly increases the risk of heart disease, especially for individuals with pre-existing cardiovascular disease or high-risk factors. Its effects are systemic, primarily achieved through increased cardiac workload and the induction of acute events. I. Core Mechanism: How Does Hypoxia Increase the Risk of Heart Disease?…
29	The incidence of myocardial infarction may indeed increase in high-altitude environments. This is primarily due to the lower oxygen concentration in high-altitude areas, which forces the body to adapt to the hypoxic environment. This adaptation process can trigger a series of changes in the cardiovascular system, increasing the risk of heart diseases such as myocardial infarction. Specifically, t…	Yes, the incidence of myocardial infarction (heart attack) may increase at high altitudes. This is primarily due to the effects of the hypoxic environment at altitude on the heart and vascular system, leading to a series of physiological changes that increase the risk of myocardial infarction. The following are several factors that may contribute to the increased risk of myocardial infarction: 1.…	Yes, the incidence of myocardial infarction (heart attack) may increase at high altitudes. This is closely related to the unique environmental conditions at high altitudes. Hypoxia, low air pressure, and cold temperatures at high altitudes place additional stress on the cardiovascular system, increasing the risk of myocardial infarction. The following are several specific mechanisms explaining wh…	Yes, the incidence of myocardial infarction or the risk of acute events does increase in high-altitude environments, especially for those newly arrived (tourists, short-term workers) and those with pre-existing cardiovascular disease risks (such as coronary artery disease and hypertension). This is primarily due to the multifaceted effects of the plateau's hypoxic environment on the cardiovascula…	Yes, the risk and incidence of myocardial infarction may increase in high-altitude environments, especially for those at risk for cardiovascular disease or those with existing coronary artery disease. The following are several major factors that may contribute to the increased incidence of myocardial infarction: Hypoxia at high altitude: The thin air at high altitude reduces inhaled oxygen and lo…	Yes, the incidence of myocardial infarction generally increases at high altitude, especially for those who haven't fully acclimated to the high altitude environment and those at risk for cardiovascular disease. This is primarily due to the multiple impacts of the unique physiological changes in the high altitude environment on the cardiovascular system: Hypoxemia leads to insufficient myocardial …	The incidence of myocardial infarction (MI) may increase in high-altitude environments, but the specific risk depends on multiple factors, including individual health status, altitude, duration of stay, and acclimatization. The following is an analysis of key mechanisms and risks: --- I. Core Impacts of the High-Altitude Environment on the Cardiovascular System 1. Hypoxia - The thin air at high a…	The incidence of myocardial infarction (MI) may increase in high altitude environments, especially for those entering the plateau from lower altitudes or those with pre-existing cardiovascular risk factors. The following are the relevant reasons and analysis: 1. Hypoxia is a key factor: Increased myocardial oxygen consumption: The low atmospheric oxygen partial pressure at high altitudes reduces …	While the risk of myocardial infarction (MI) does increase at high altitude, this is not absolute and is influenced by multiple factors, with individual variability. The following are the main mechanisms and reasons why high altitude environments (particularly hypoxia) may increase the risk of MI: 1. Hypoxic stress: Increased cardiac workload: To compensate for hypoxia, the body increases heart r…	High altitude environments may indeed increase the incidence of myocardial infarction. This is primarily due to the following factors: 1. Low oxygen levels: Oxygen levels are relatively low in high altitude areas, which can put increased strain on the heart and increase the risk of heart disease. 2. Climate change: Climate change in high altitude areas can be more dramatic, such as sudden drops i…	The incidence of myocardial infarction may increase in high-altitude environments. This is due to the following characteristics of the plateau environment: 1. High altitude: As altitude increases, the oxygen content in the air decreases, which can lead to hypoxia and increase the stress on the heart. 2. Climate change: The plateau climate can be harsh, with low temperatures and humidity. These fa…	The incidence of myocardial infarction may increase in high-altitude environments. This is primarily due to the following characteristics of the plateau environment: 1. Low oxygen levels: The relatively low oxygen content in high-altitude areas can lead to insufficient oxygen supply to the body, increasing the strain on the heart. 2. Low air pressure: The low air pressure in high-altitude areas c…	Referring to Chapter 7 of High Altitude Medicine and related cardiovascular pathophysiology studies, this paper explores the risk of myocardial infarction in high-altitude environments. Does the incidence of myocardial infarction increase in high-altitude environments? The answer is: Yes, current evidence shows that the risk of myocardial infarction is significantly increased in high-altitude env…
30	High-altitude hypoxia (i.e., the low oxygen environment at high altitudes) can indeed cause arrhythmias. Because oxygen concentrations are lower at high altitudes, the body's oxygenation capacity is impaired, forcing the heart to work harder to supply sufficient oxygen. This can lead to abnormal heart function and, in turn, arrhythmias. Common arrhythmias include: 1. Tachycardia: A rapid heartbea…	Yes, the hypoxic environment at high altitudes can indeed cause arrhythmias. Prolonged exposure to high altitudes can alter the heart's electrophysiological properties, leading to various types of arrhythmias. Specific mechanisms include increased cardiac workload caused by hypoxia, electrolyte imbalances, and sympathetic nervous system activation. How does high altitude hypoxia trigger arrhythmi…	Yes, high altitude hypoxia can indeed cause arrhythmias. This phenomenon is primarily related to the effects of a low oxygen environment on cardiac electrophysiological function. At high altitude, hypoxia negatively impacts cardiac automaticity, conductivity, and excitability, potentially triggering various types of arrhythmias. The following is a detailed analysis of the mechanisms and associate…	Yes, high altitude hypoxia can indeed cause arrhythmias. Mechanisms by which high altitude hypoxia can cause arrhythmias: 1. Myocardial hypoxia: When the body is exposed to hypoxia, heart muscle cells (cardiomyocytes) cannot receive sufficient oxygen to maintain normal function. This affects the electrophysiological stability of cardiomyocytes, leading to increased excitability or conduction abno…	Yes, high altitude hypoxia can indeed cause arrhythmias. This is medically recognized, especially for those with underlying heart disease or those who are sensitive to hypoxia. Reasons why high altitude hypoxia can cause arrhythmias The low air pressure and oxygen partial pressure in the high altitude environment have a series of effects on the human body, especially the cardiovascular system, wh…	Yes, high altitude hypoxia can indeed cause arrhythmias, especially in certain populations. Mechanisms of high altitude hypoxia causing arrhythmias: Direct hypoxic effects: Heart cells are very sensitive to oxygen. Hypoxia can affect the normal electrophysiological activity of cardiomyocytes, including ion channel function, membrane potential stability, and excitation conduction, thereby inducing…	High altitude hypoxia can indeed trigger or exacerbate arrhythmias, especially when rapidly reaching high altitudes (generally above 2,500 meters). This is because the human body, in an oxygen-deprived environment, activates a series of compensatory mechanisms to maintain oxygen supply, which can affect the heart's electrical activity and function. The main causes of high altitude hypoxia leading…	Yes, high altitude hypoxia can indeed cause or induce arrhythmias. This is a key aspect of the high altitude environment's impact on the cardiovascular system. Causes and Mechanisms: 1. Hypoxemia: The thin air at altitude reduces the oxygen partial pressure, leading to a decrease in blood oxygen levels. 2. Sympathetic Nerve Activation: When the body senses hypoxia, it activates the sympathetic ne…	Yes, high altitude hypoxia can indeed cause or induce arrhythmias. This is part of the stress response of the high altitude environment to the human cardiovascular system. Causes and mechanisms: 1. Hypoxemia: The reduced oxygen partial pressure in the high altitude air leads to a decrease in the oxygen content in the blood (hypoxemia). 2. Sympathetic nervous system activation: To compensate for h…	High altitude hypoxia can indeed cause heart rhythm disorders. When the human body is exposed to low oxygen levels at high altitudes, the heart must work harder to adapt to this low-oxygen environment. This added pressure on the heart can lead to arrhythmias, such as tachycardia, bradycardia, or premature beats. Symptoms of arrhythmias caused by high altitude hypoxia may include: 1. Palpitations:…	High altitude hypoxia can indeed cause arrhythmias. When the human body is at high altitude, the thinner air and lower oxygen levels require more oxygen to maintain normal physiological functions. This can put an increased strain on the heart, leading to arrhythmias. Symptoms of arrhythmias caused by high altitude hypoxia may include: 1. Palpitations: A feeling of rapid, irregular, or stronger he…	High altitude hypoxia can indeed cause cardiac arrhythmias. When the human body is at high altitude, the thin air and reduced oxygen levels can cause various discomforts, including cardiac arrhythmias. Symptoms of cardiac arrhythmias caused by high altitude hypoxia may include: 1. Rapid heartbeat: You may feel a noticeably increased heartbeat even when resting. 2. Palpitations: You may feel an ab…	Referring to Chapter 7 of High Altitude Medicine and related cardiac electrophysiological studies, this paper elucidates the relationship between high-altitude hypoxia and arrhythmias, as well as their symptoms. Does high-altitude hypoxia lead to arrhythmias? The answer is: Yes, high-altitude hypoxia is a clearly defined risk factor for inducing and causing arrhythmias. Whether through acute expo…
31	Residents of high-altitude areas are indeed more susceptible to some heart-related health problems, including cardiac arrest, than those living at lower altitudes. This is because the thinner air and lower oxygen content at high altitudes increase the stress on the heart, especially in those with pre-existing cardiovascular disease. Factors such as altitude sickness and hypoxia can also contribut…	Yes, residents of high altitude areas are indeed more susceptible to sudden cardiac arrest, especially due to the hypoxic environment at altitude. The body, especially the heart, needs to work harder to maintain normal physiological functions. Hypoxia, cold weather, excessive exertion, and emotional fluctuations can all increase the risk of sudden cardiac arrest. Why is sudden cardiac arrest more…	Residents of high-altitude areas may indeed face a higher risk of sudden cardiac arrest, especially those who are exposed to low oxygen levels for a long time or have pre-existing heart disease. The unique conditions of the high-altitude environment, such as low oxygen levels, cold temperatures, and thin air, combined with physiological changes associated with high altitude living, can increase t…	Residents of high altitude areas, especially those who live there for a long time, experience a series of physiological changes in their cardiovascular systems as their bodies adapt to the hypoxic environment. However, in some cases, they may be more susceptible to cardiac problems, including an increased risk of cardiac arrest, especially in those with underlying medical conditions or acute alti…	Residents of high-altitude areas, especially those who live there for a long time and those with underlying cardiovascular disease, may indeed be more susceptible to sudden cardiac arrest than those living in lower-lying areas. This is primarily due to the long-term effects of environmental factors unique to the plateau on the cardiovascular system. Why might high-altitude residents be more susce…	Due to long-term exposure to low oxygen and low air pressure, residents of high-altitude areas are indeed more susceptible to physiological changes in the cardiovascular system and potential risks, which may increase their risk of cardiac arrest. Why are plateau residents more susceptible to cardiac arrest? Chronic Hypoxia: Increased Myocardial Load: Long-term hypoxia directly stresses the myocar…	The risk of cardiac arrest in residents of high-altitude areas is indeed unique and requires special attention: I. Analysis of Cardiac Arrest Risk in High-Altitude Residents: 1. Chronic Hypoxia: Pulmonary Hypertension: Chronic hypoxia can cause pulmonary vasoconstriction and remodeling, increasing pulmonary artery pressure and burdening the right heart, ultimately leading to right heart failure a…	Whether residents of high altitude areas are more susceptible to sudden cardiac arrest cannot be generalized. However, the unique characteristics of the high altitude environment do increase certain cardiovascular risks, potentially increasing the risk of sudden cardiac arrest under certain circumstances: 1. Effects of Chronic Hypoxia: Long-term exposure to the low-oxygen environment of high alti…	The following analysis addresses whether residents of high-altitude areas are more susceptible to sudden cardiac arrest and how to provide emergency treatment: 1. Are residents of high-altitude areas more susceptible to sudden cardiac arrest? The risk is higher, but the situation is complex and cannot be generalized. The reasons are as follows: 1. The impact of chronic hypoxia: Pulmonary hyperten…	Due to the high altitude, residents of high-altitude areas experience thin air and low oxygen levels. These conditions place increased strain on various organs of the body, including the heart. Prolonged exposure to these conditions can indeed increase the risk of heart disease, including cardiac arrest. However, this does not mean that all residents of high-altitude areas will experience cardiac…	Due to the thinner air and lower oxygen levels, residents of high-altitude areas are indeed more at risk for heart disease and sudden cardiac arrest than those in lower-lying areas. However, this does not apply to all people living in high-altitude areas; individual health conditions, age, gender, and other factors must be considered. If a resident of a high-altitude area experiences sudden cardi…	Due to the high altitude, the thin air and low oxygen content in high-altitude areas do increase the risk of cardiovascular disease, including cardiac arrest. This does not mean that all people living in high-altitude areas will experience cardiac arrest, but the risk is relatively high. If someone experiences symptoms of suspected cardiac arrest, such as sudden loss of consciousness, rapid breat…	Referring to Chapter 14 of High Altitude Medicine and related first aid guidelines, this paper discusses the risks and emergency treatment methods for cardiac arrest in high-altitude areas. Are residents of high-altitude areas more prone to cardiac arrest? The answer is: Yes, residents of high-altitude areas, especially those with specific risk factors, do have a higher risk of cardiac arrest tha…
32	Residents of high-altitude areas face unique challenges in preventing high blood pressure, as low oxygen levels at high altitudes can put additional strain on cardiovascular health. Here are some common preventative measures: 1. Maintain a healthy lifestyle Healthy diet: A high-altitude diet typically consists of grains, meat, and vegetables, but special attention should be paid to reducing salt …	Residents of high-altitude areas experience prolonged exposure to low-oxygen environments, forcing their bodies to adapt to the low oxygen content. This can have long-term effects on the cardiovascular system and can easily lead to or worsen hypertension. Therefore, residents of high-altitude areas need to pay special attention to the prevention and control of hypertension to avoid other serious …	Due to prolonged exposure to low oxygen levels, residents of high-altitude areas are prone to developing high-altitude hypertension (also known as altitude sickness hypertension), a form of hypertension that adapts to prolonged hypoxia. High-altitude hypertension differs from standard hypertension in that it primarily results from physiological changes in the body caused by the low oxygen environ…	Due to long-term exposure to low oxygen levels, residents of high-altitude areas undergo a series of adaptive changes in their bodies. These changes sometimes increase the risk of hypertension. For example, chronic hypoxia can cause pulmonary vasoconstriction, increasing cardiac stress and even leading to secondary polycythemia, which increases blood viscosity. Therefore, preventing hypertension …	Due to long-term exposure to low oxygen levels, residents of high-altitude areas undergo a series of adaptive changes, some of which may increase the risk of hypertension. For example: Chronic hypoxemia: This can cause pulmonary vasoconstriction, potentially leading to pulmonary hypertension over the long term, which in turn affects left ventricular function and increases the risk of systemic hyp…	Residents of high-altitude areas may be at increased risk for hypertension due to prolonged exposure to low oxygen levels, cold temperatures, and dry conditions. To prevent this common complication, the following comprehensive measures are recommended: 1. Lifestyle Adjustment (Core Foundation) Healthy Diet: A low-salt diet is one of the most important measures for preventing hypertension. Residen…	Residents of high-altitude areas need to take comprehensive measures to prevent hypertension, focusing on adapting to the plateau environment, improving lifestyle habits, and regular monitoring. Specific recommendations are as follows: I. Coping with the Hypoxic Environment of the Plateau 1. Stepwise Acclimatization - Newcomers should ascend in stages (e.g., stay for 2-3 days for every 1,000 mete…	Residents of plateau areas need to take targeted measures to prevent hypertension. Considering the hypoxic environment of the plateau, the following strategies are particularly important: --- I. Core Preventive Measures 1. Stepwise Acclimatization and Appropriate Housing Location - For those new to the plateau: Adopt a stepwise ascent (e.g., acclimatize at 2,500 meters for a week before ascending…	Preventing hypertension in plateau areas requires developing targeted strategies that combine the specific characteristics of the plateau environment (such as hypoxia and low air pressure) with general health principles. The following are key measures: --- I. Core Prevention Measures in Plateau Environments 1. Gradual Acclimatization - Avoid rapid ascents: Newcomers to the plateau should acclimat…	Living at high altitudes, residents of plateau areas need to adapt to low-oxygen environments. Long-term exposure to high-altitude, low-oxygen environments can cause altitude sickness, including symptoms such as headaches, fatigue, and insomnia. However, high blood pressure in plateau areas is not directly related to low oxygen levels, but rather to lifestyle, dietary habits, and genetic factors.…	Residents of plateau areas can take the following measures to prevent high blood pressure, a common complication: 1. Regularly monitor blood pressure: Due to the high altitude, the oxygen is thinner and the body's metabolism is slower, which can easily lead to elevated blood pressure. Residents should develop the habit of regularly monitoring their blood pressure to promptly detect fluctuations. …	Residents of plateau areas can prevent high blood pressure, a common complication, by taking the following steps: 1. Regularly monitor blood pressure: Due to the high altitude and low air pressure in plateau areas, blood pressure can fluctuate. Residents of plateau areas are advised to monitor their blood pressure regularly to detect abnormalities promptly. 2. Maintain healthy lifestyle habits: -…	According to Chapter 7 of High Altitude Medicine, residents of high-altitude areas, due to prolonged exposure to low oxygen levels, experience increased sympathetic nerve excitability and increased blood viscosity, making them a high-risk group for hypertension. Preventing hypertension requires a comprehensive strategy combining lifestyle interventions, environmental adaptation, and health monito…
33	At high altitudes, due to the low oxygen and high-intensity conditions, heart health issues can be more complex and hidden. To promptly detect heart health abnormalities, the following monitoring methods can be used: 1. Holter monitoring This method continuously monitors cardiac activity 24 hours a day, recording the heartbeat's rhythm, frequency, and possible abnormal waveforms. It is suitable f…	In high altitude environments, heart health is vulnerable to factors such as hypoxia, cold weather, and climate change. Therefore, regular heart monitoring is crucial for identifying potential heart problems. Especially for high altitude residents or long-term travelers, keeping abreast of heart function can help prevent cardiovascular problems such as heart disease and arrhythmias. How to Monito…	At high altitudes, with the effects of low oxygen levels and extreme climatic conditions, heart health may be more susceptible to stress than at lower altitudes. Therefore, regular heart health monitoring is crucial to detect abnormalities early and initiate appropriate interventions. Here are some ways to monitor heart health at high altitudes: 1. Regularly monitor blood pressure High altitude h…	Monitoring heart health in high altitude environments to detect abnormalities requires a combination of subjective experience, objective data, and necessary medical examinations. Due to the low oxygen, cold, and dry conditions of the high altitude environment, cardiac stress is significantly increased, making it particularly important for those with a history of cardiovascular disease or a potent…	Monitoring heart health in high altitude environments to detect abnormalities requires a combination of self-monitoring, professional medical evaluation, and understanding of altitude sickness. The low oxygen environment at high altitudes can significantly impact the cardiovascular system, including increased heart rate, elevated blood pressure, and pulmonary hypertension, making monitoring parti…	At high altitude, the heart is under increased strain due to unique factors such as low oxygen levels (hypoxia), decreased air pressure, increased ultraviolet radiation, and large temperature swings. Therefore, effective heart health monitoring to detect abnormalities is crucial for preventing altitude sickness and ensuring life safety. The following are key aspects of monitoring heart health at …	The challenges of the high altitude environment to the heart are truly significant—low oxygen levels, low temperatures, and dryness can all place additional stress on the heart. To detect heart abnormalities promptly, you need a comprehensive strategy of active monitoring, careful observation, and prompt response: 🌡️ I. Core Monitoring Methods (Daily/Regular) 1. Resting Heart Rate and Blood Oxyge…	In the hypoxic environment of high altitude, cardiac workload increases significantly (hypoxia leads to increased heart rate and blood pressure), making timely monitoring of heart health crucial. The following is a systematic monitoring method and early warning strategy: --- I. Core Monitoring Indicators and Tools 1. Blood Oxygen Saturation (SpO₂) - Equipment: Finger-clip pulse oximeter (select a…	At high altitudes (generally above 2,500 meters), factors such as low oxygen levels, low pressure, and cold temperatures significantly increase the stress on the heart, especially for those new to the plateau or those with underlying cardiovascular disease. Prompt detection of heart abnormalities is crucial. The following is a comprehensive monitoring plan: 📌 I. Core Daily Monitoring Methods (App…	Monitoring your heart health is crucial in high-altitude environments, as the low oxygen levels can put additional stress on the heart. Here are some tips to help you monitor your heart health at altitude: 1. Regular physical exams: - Before entering high-altitude areas, undergo a comprehensive heart exam, including an electrocardiogram (ECG) and echocardiogram. - While living in the plateau, und…	To monitor heart health at high altitudes and detect abnormalities promptly, several methods can be used: 1. Regular physical examinations: Regularly undergo comprehensive heart examinations, including electrocardiograms (ECGs), echocardiograms, and blood tests, to assess heart function and structure. 2. Monitor heart rate: Heart rate may increase at high altitudes due to the reduced oxygen conte…	To monitor heart health in high-altitude environments and detect abnormalities promptly, several methods can be used: 1. Regular physical examinations: Regular electrocardiograms (ECGs) are performed to assess the heart's electrical activity and rhythm. ECGs can help detect problems such as arrhythmias and myocardial ischemia. 2. Echocardiography: This is a medical examination that uses ultrasoun…	According to Chapter 2 of High Altitude Medicine, monitoring cardiac health is crucial in high-altitude environments. The core of this approach lies in using simple and easy-to-implement methods to continuously track key indicators in order to detect early shifts from physiological compensation to pathological damage. The following are specific and feasible monitoring plans: I. Daily Self-Monitor…
34	Residents of high-altitude areas, exposed to low oxygen levels for extended periods, may face cardiovascular risks, especially for those with pre-existing heart or respiratory conditions. The low oxygen levels at high altitudes can trigger or exacerbate heart problems, such as altitude sickness and cardiac overload. Regular electrocardiograms (ECGs) can be helpful for residents of high-altitude a…	In high altitude areas, heart health faces additional challenges due to factors such as hypoxia and environmental stress. Whether plateau residents need regular electrocardiograms (ECGs) depends on multiple factors, including individual health status, age, family history of cardiovascular disease, and risk factors such as hypertension. The Necessity of ECGs for Plateau Residents 1. The Unique Cha…	In high-altitude areas, long-term exposure to low-oxygen environments can alter the body's physiological adaptability and place a greater strain on the cardiovascular system. Therefore, regular electrocardiogram (ECG) screening is crucial, especially for high-risk individuals. The Necessity of Regular ECG Screening for Residents in High-Altitude Areas 1. The Stress of Low-Oxygen Environments on t…	Yes, regular electrocardiogram (ECG) monitoring is generally recommended for residents of high altitude areas, especially for certain populations. The high altitude environment (low oxygen, low air pressure, high UV rays, etc.) has unique effects on the human cardiovascular system, potentially causing or exacerbating heart problems. Why do high altitude residents need regular ECG monitoring? 1. E…	Whether residents of high-altitude areas need regular electrocardiograms (ECGs) isn't a one-size-fits-all answer; it depends on individual circumstances. In general: For young or middle-aged residents who have lived in high-altitude areas for a long time and are in good health and have no symptoms of cardiovascular disease, annual routine, non-indication ECGs are not necessary. However, for certa…	Do residents of high altitude areas need regular electrocardiograms? The answer is yes, especially for those with specific risk factors or symptoms. The following is a detailed explanation: Why do residents of high altitude areas need to pay attention to their heart health? Physiological effects of hypoxia: The atmospheric pressure decreases at high altitudes, reducing the partial pressure of oxy…	Whether residents of high altitude areas need regular electrocardiograms (ECGs) is not universally accepted, but it is certainly worthy of attention, especially for specific populations and those with risk factors. This is primarily due to the unique effects of the high altitude environment on the cardiovascular system: 1. Impact of the plateau's hypoxic environment: Increased cardiac workload: H…	Whether residents of high-altitude areas need regular electrocardiograms (ECGs) cannot be generalized; individual circumstances and risk factors must be considered comprehensively. While universal mandatory screening is generally unnecessary, regular examinations are important and beneficial for specific populations and high-risk individuals. The following is a detailed analysis: 1. Impacts of th…	Whether residents of high-altitude areas need regular electrocardiograms (ECGs) isn't a definitive "yes" or "no" answer. It depends on a variety of factors. It's generally recommended to determine this based on individual risk profiles and symptoms, rather than requiring mandatory screening for all high-altitude residents. The following are key factors and recommendations to consider: 1. The uniq…	I'm not a doctor, but I can offer some advice. For residents of high-altitude areas, living at high altitudes may affect their health. Regular electrocardiograms can help monitor heart function, especially for those with high blood pressure, heart disease, or other underlying health conditions. However, this depends on your individual health status and your doctor's advice. If you have any questi…	I'm not a doctor, but I can provide some general information about electrocardiograms (ECGs) for residents of high altitude areas. For residents living in high altitude areas who may experience altitude sickness, regular ECGs may help monitor heart function and prevent related illnesses. However, whether an ECG is necessary depends on your individual circumstances and your doctor's advice. In som…	I'm not a doctor, but I can offer some advice. For people living in high-altitude areas, the higher altitude may put greater stress on their hearts. Therefore, they may need regular electrocardiograms (ECGs) to monitor their heart health. However, this doesn't mean that all residents of high-altitude areas need regular ECGs. The specific need for these tests should be determined based on individu…	According to Chapter 7 of High Altitude Medicine, regular electrocardiograms (ECGs) are highly recommended for residents of high-altitude areas. This is not over-medicalization, but rather an important and necessary health screening measure to address the potential impact of the hypoxic environment at high altitudes on cardiac electrophysiological activity. I. Why are regular ECGs necessary? The …
35	Because residents of high-altitude areas live in low-oxygen environments for extended periods, their hearts and respiratory systems work harder. Therefore, diet is crucial for heart health. Here are some dietary adjustments they can make to help protect heart health: 1. Increase your intake of high-quality protein The low-oxygen environment of high altitude areas accelerates the body's metabolism…	In high-altitude areas, heart health is easily affected by factors such as hypoxia and climate change. Prolonged exposure to such conditions requires the heart to work harder to ensure normal function. Therefore, residents of high-altitude areas need to pay special attention to their diet to protect heart health, reduce stress on the heart, and prevent cardiovascular diseases such as hypertension…	In high-altitude areas, the heart is under greater strain due to factors such as low oxygen levels, harsh climate conditions, and altitude sickness. Therefore, dietary adjustments can not only help maintain good health but also effectively protect the heart and reduce the stress of the plateau. Recommendations for dietary adjustments to protect heart health for residents living in high-altitude a…	Due to the unique living conditions of plateau residents (such as thin oxygen, low air pressure, strong ultraviolet rays, and a cold, dry climate), the body places greater demands on the cardiovascular system. Therefore, it is crucial to adjust your diet to protect heart health. Here are some specific dietary recommendations: 1. Adequate energy and high-quality carbohydrates: Reason: The body's o…	Residents of high altitude areas face unique physiological challenges, such as hypoxia, decreased air pressure, and cold temperatures, all of which can impact the cardiovascular system. Therefore, it is particularly important to protect heart health through dietary adjustments. Here are some specific dietary recommendations: Adequate Hydration: Reason: The dryness of the plateau, combined with in…	Due to the unique geographical environment (low oxygen levels, fluctuating air pressure, cold temperatures, and high ultraviolet radiation), residents of high-altitude areas face cardiovascular health challenges, such as polycythemia (increased blood viscosity), an increased risk of pulmonary hypertension, and metabolic changes. Therefore, dietary adjustments are crucial for protecting heart heal…	Residents of high-altitude areas face environmental factors such as low oxygen levels, cold weather, dryness, and strong ultraviolet rays, placing greater demands on heart function. A balanced diet is a key measure for protecting heart health. Here are some important dietary recommendations: 🫀 Core Principles: Reduce cardiac stress, improve blood circulation, combat oxidative stress, and maintain…	The unique high altitude environment poses significant challenges to heart health! Low oxygen levels, dryness, and strong ultraviolet rays can increase stress on the heart. By making informed dietary adjustments, plateau residents can more effectively protect their heart health. Here are some specific recommendations: Core principles: Reduce stress on the heart, improve blood oxygen-carrying capa…	Due to the high altitude, thin air, and low oxygen content in plateau areas, higher demands are placed on the heart and circulatory system. By adjusting their diet appropriately, residents can effectively reduce the burden on the heart, improve blood circulation, and enhance the body's adaptability, thereby protecting heart health. Here are some key dietary recommendations: Core Principle: Reduce…	Residents of high-altitude areas, living at high altitudes, experience lower oxygen levels, which can put increased strain on their hearts. To protect their heart health, they can adjust their diets by taking the following measures: 1. Reduce salt intake: People living in high-altitude areas are prone to edema due to lack of oxygen. Excessive salt intake can worsen edema and potentially increase …	Residents of high-altitude areas live in areas with thinner air and low oxygen levels, which may affect heart function. To protect heart health, residents of high-altitude areas can make the following dietary adjustments: 1. Increase your intake of vegetables and fruits: Vegetables and fruits are rich in vitamins, minerals, and antioxidants, which help maintain heart health. 2. Choose whole grain…	Residents of high-altitude areas, where the air is thinner and oxygen levels are lower, need to take special care to protect their heart health. Here are some tips to help residents adjust their diet to protect their heart health: 1. Increase your intake of vegetables and fruits: - Fresh vegetables and fruits are rich in vitamins, minerals, and antioxidants, which help reduce the risk of heart di…	According to Chapter 2 of High Altitude Medicine, residents of high-altitude regions need specific dietary strategies to protect their heart health and cope with the unique challenges posed by the low-oxygen environment, such as increased blood viscosity, increased cardiac load, and enhanced oxidative stress. The core principles are: "Reduce load, combat oxidation, and optimize diet". I. Core Die…
36	The thin air and low oxygen concentrations at high altitudes can have a significant impact on patients with heart disease, necessitating careful adjustments to medication regimens. The following are some possible adjustments: 1. Adjusting Medication Dosages The low oxygen levels at high altitudes can increase the workload on the heart and potentially worsen heart disease. Therefore, medication do…	At high altitudes, heart patients face additional physiological stressors, such as insufficient oxygen supply and cold temperatures. Therefore, appropriate adjustments to medication regimens are necessary to ensure treatment effectiveness and avoid side effects. Because the hypoxic environment at high altitudes has unique effects on the heart and blood pressure, the following are recommended adju…	In high-altitude environments, medications for heart disease patients need to be adjusted based on the unique environmental factors of the plateau. Hypoxia, climate change, and environmental stress can all affect the heart and drug metabolism. Therefore, heart disease patients in high-altitude areas should pay special attention to medication selection, dosage, and potential side effects. Recommen…	At high altitude, heart disease patients experience significant physiological changes, primarily including: 1. Hypoxia: Hypoxia is the core issue. The body compensates by increasing heart rate, myocardial contractility, and respiratory rate to increase oxygen supply, but this significantly increases cardiac workload. 2. Pulmonary Hypertension: Hypoxia causes constriction of pulmonary arterioles, …	High altitude environments expose the cardiovascular system to unique physiological stresses, such as hypoxia, cold, low pressure, and dryness. For patients with heart disease, these factors can exacerbate their condition or even trigger acute events. Therefore, before and during travel to the plateau, it is crucial to adjust your medication regimen under the guidance of a doctor based on your in…	The thin air and reduced oxygen partial pressure at high altitudes can significantly impact the cardiovascular system, causing increased heart rate, increased cardiac output, pulmonary artery constriction, and blood pressure fluctuations, which can exacerbate heart disease. Therefore, heart disease patients must adjust their medication regimen under the guidance of a qualified physician before an…	At altitude (generally above 2,500 meters), heart patients face multiple challenges, including hypoxia, cold temperatures, and dryness, significantly increasing cardiac stress. The key principles for adjusting medication regimens are strict adherence to doctor's orders, close monitoring, individualized adjustments, and constant preparedness for emergency descents if necessary. Any adjustments mus…	High altitude environments are indeed challenging for people with heart disease. Low oxygen levels, low pressure, and cold temperatures can significantly increase the stress on the heart. Medication adjustments must be individualized and performed under the strict guidance of a physician (preferably one familiar with altitude medicine and cardiology). Self-adjustment is strictly prohibited. The f…	At altitude (generally above 2,500 meters), heart disease patients face challenges such as low oxygen levels, low temperatures, and dryness, significantly increasing cardiac stress. Medication adjustments must be made under the guidance of a cardiologist, and the feasibility of high-altitude travel must be assessed in advance. The following are key points to note and possible adjustments: --- I. …	At high altitudes, heart disease patients need to pay special attention to their medication regimen, as the high altitude environment can increase stress on the heart and affect heart function. Here are some suggestions: 1. Consult a doctor: Before living in or traveling to high altitude areas, heart disease patients should consult a doctor and adjust their medication regimen accordingly. 2. Moni…	I'm not a doctor, but I can offer some advice. Heart disease patients may need to adjust their medication regimens in high-altitude environments. Always consult a professional doctor. 1. Stay in touch with your doctor: When living or traveling in high-altitude areas, communicate regularly with your doctor and share your situation so they can develop an appropriate medication regimen. 2. Medicatio…	In high-altitude environments, heart disease patients need to adjust their medication regimen based on their specific conditions. Here are some suggestions: 1. Maintain close communication with your doctor: Physiological and environmental changes may occur in high-altitude areas, unlike those in plains. Therefore, patients should regularly communicate with their doctor so that they can understand…	According to Chapter 5 of High Altitude Medicine, the hypoxic environment at high altitudes significantly alters the physiological state and pharmacokinetics of cardiac patients; therefore, medical treatment regimens must be reassessed and adjusted. Patients are absolutely prohibited from adjusting their medication on their own. A cardiologist must be consulted before departure to develop an indi…
37	Residents of high-altitude areas need to be especially careful to avoid excessive stress on their hearts when exercising, as the low oxygen levels in the plateau can put increased strain on the heart and respiratory system. Here are some preventative measures to help them exercise safely: 1. Acclimatize gradually Before living or exercising in the plateau, give your body ample time to acclimate t…	When exercising in high-altitude areas, residents often face a greater strain on their hearts than in plains due to the unique characteristics of the environment (such as hypoxia, low air pressure, and cold temperatures). Therefore, it is crucial to properly adjust the intensity and method of exercise to avoid excessive stress on the heart. The following are some tips for protecting heart health …	In high altitude areas, the low oxygen environment and climatic conditions have a significant impact on the body, especially during exercise, which places greater strain on the heart. To avoid excessive stress on the heart during exercise in high altitude environments, residents need to pay special attention to exercise method, intensity, and recovery process. Here are some tips for residents in …	Due to long-term exposure to low-oxygen environments, residents of high-altitude areas have adapted to the high-altitude environment (e.g., increased red blood cell count and compensatory increases in cardiopulmonary function). However, special care should be taken during exercise to avoid excessive stress on the heart. Here are some key recommendations: 1. Exercise gradually and moderately: Don'…	When exercising in high altitude areas, the heart must work harder to deliver sufficient oxygen to the body due to the low oxygen content (hypoxia). Therefore, special care should be taken to avoid overloading the heart during exercise. Here are some key recommendations: Gradual Acclimatization and Progression: For those new to the plateau or exercising for the first time: Give your body ample ti…	Because residents of plateau areas have long adapted to low-oxygen environments, their bodies are much more tolerant to hypoxia than those new to the plateau. However, exercise still places a greater strain on the heart than in the plains. To avoid excessive stress on the heart, plateau residents should adhere to the following principles and precautions when exercising: Regular physical examinati…	Protecting your heart during exercise is crucial for those living in high altitude areas, as the low-oxygen environment itself places an additional strain on the cardiovascular system. Here are some key strategies to help avoid excessive stress on the heart: 1. Take it slow and steady: Avoid sudden, intense exercise: Don't start out with high-intensity or prolonged exercise. Start with low-intens…	In high altitude areas (generally those above 2,500 meters), the thin air and low oxygen partial pressure require the heart to pump blood harder to maintain oxygen supply. Exercise can put a particularly heavy strain on the heart. Plateau residents can adopt the following scientific methods to protect their hearts: I. Core Principle: Gradual Progress and Moderate Exercise 1. Avoid sudden, intense…	Oxygen is scarce in high altitude areas, and the heart must work harder to deliver sufficient oxygen to the body. Therefore, it is particularly important for residents of the plateau to take precautions during exercise to avoid overtaxing the heart. Here are some key strategies: 1. Increase intensity gradually: Start slow: Even with everyday activities, slow down your pace. Don't rush. Increase g…	Residents of high-altitude areas should take the following measures to avoid excessive stress on the heart when exercising: 1. Gradually increase exercise intensity: Avoid high-intensity exercise right away; start with a low intensity to allow the body to gradually adapt. 2. Maintain an appropriate exercise frequency: Exercise 3-5 times per week, each session lasting approximately 30 minutes, and…	Residents of high-altitude areas should take the following measures when exercising to avoid excessive stress on their hearts: 1. Gradually increase exercise intensity: Don't rush into high-intensity exercise. Start with low-intensity exercise to gradually adapt to the effects of the high-altitude environment. 2. Master proper breathing techniques: During exercise, practice deep and aerobic breat…	Due to the high altitude and thin oxygen content in high-altitude areas, altitude sickness can occur in those who haven't acclimatized to it, including symptoms such as headaches, nausea, and fatigue. When exercising, residents of high-altitude areas should be especially careful to avoid overexerting their heart. Here are some suggestions: 1. Increase your exercise gradually: If you're not used t…	Referring to Chapter 15 of High Altitude Medicine and related exercise physiology recommendations, this guide provides scientific exercise guidance for high-altitude residents to protect their heart health. Strategies for Avoiding Excessive Cardiac Burden During Exercise for High-Altitude Residents During exercise, the heart of high-altitude residents needs to cope with the dual loads of exercise…
38	The risks of heart bypass surgery or heart stent surgery may increase in high altitude environments. This is because the air at altitude is thinner and has lower oxygen levels, requiring the body to adapt more quickly to maintain normal physiological functions. This environmental change may affect patients' recovery after heart surgery. Specifically, the following risks may be increased: 1. Risk …	The risks of undergoing coronary artery bypass grafting (CABG) or heart stenting (CAS) at high altitudes may indeed increase. These risks primarily stem from the uniquely low oxygen environment and physiological adaptations to high altitude, as well as the effects of altitude on the cardiovascular system. The following are some of the main factors: 1. Cardiovascular Effects of Hypoxia Oxygen conc…	The risks of coronary artery bypass grafting (CABG) or heart stenting (CAS) surgery are indeed increased at high altitudes, primarily due to the unique low oxygen levels, air pressure fluctuations, and climatic conditions that affect the body in various ways. The following are specific factors that influence the risk of cardiac surgery at high altitudes: 1. Impact of Hypoxia on the Heart The air …	Yes, the risks of undergoing coronary artery bypass grafting (CABG) or percutaneous coronary intervention (PCI) at high altitude are generally increased. This is primarily due to the following physiological and environmental factors: 1. Hypoxia: Core Issue: The lower atmospheric pressure at high altitudes leads to a decrease in the oxygen partial pressure in the air, which reduces the amount of o…	Yes, the risks of undergoing coronary artery bypass grafting (CABG) or percutaneous coronary intervention (PCI) at high altitude are generally increased. This is primarily due to the impact of the unique physiological changes of the high altitude environment on the cardiovascular system and overall physiological state. The following are the main factors that increase risk: Hypoxia: Increased card…	Yes, the risks of undergoing coronary artery bypass grafting (CABG) or percutaneous coronary intervention (PCI) at high altitude are generally increased. This increased risk is primarily related to the unique physiological effects of the high altitude environment: Chronic high-altitude hypoxia (Chronic Hypoxia): Effects on the Cardiovascular System: High-altitude hypoxia can cause pulmonary arter…	High altitude environments do increase the risks of coronary bypass surgery or stenting, primarily due to the low pressure and hypoxia characteristic of high altitudes. The following are the main risk-increasing factors and considerations: 1. Increased hypoxemia: High altitudes are inherently hypoxic, with low oxygen partial pressure in the air. After surgery, the patient's heart and tissues are …	The risks of undergoing coronary artery bypass grafting (CABG) or percutaneous coronary intervention (PCI) at high altitude are significantly increased. This is primarily due to the additional strain placed on the body, particularly the cardiovascular system, by the uniquely low oxygen and low pressure environment of the plateau. The following are specific reasons and aspects for this increased r…	High altitude environments do increase the risks of coronary artery bypass grafting (CABG) or percutaneous coronary intervention (PCI), both during surgery and during the postoperative recovery period. This is primarily due to the uniquely low oxygen and low pressure environment of high altitude. The following are specific factors that increase risk: 1. Increased hypoxemia: The low oxygen partial…	The risks of undergoing coronary bypass surgery or heart stenting may be increased at high altitudes. This is primarily due to the significant impact of high altitude environments on human physiology. At high altitudes, the oxygen concentration is low, causing a range of discomfort, such as headaches, nausea, vomiting, and fatigue. These reactions can reduce cardiopulmonary function, increase the…	Heart bypass surgery or stent surgery at high altitude does carry some additional risks. These risks are primarily due to the following: 1. Physiological effects of altitude: As altitude increases, the oxygen content in the air decreases. This can cause a series of physiological reactions in the body, such as increased cardiac workload and lower blood pressure. These reactions may be more pronoun…	Due to the low oxygen content at high altitudes, various organs in the body, including the heart, are affected to some extent. Risks may be increased for heart bypass surgery or stent placement for the following reasons: 1. Decreased Physiological Function: Due to the low oxygen supply at high altitudes, the body experiences a series of physiological reactions, such as increased heart rate and bl…	According to Chapter 11 of High Altitude Medicine, and combined with clinical practice in cardiac surgery and interventional therapy, high-altitude hypoxic environments significantly increase the risks of coronary artery bypass grafting (CABG) or percutaneous coronary intervention (PCI). Therefore, the decision-making and implementation of these surgeries require extremely careful evaluation and …
39	Living in a low-oxygen environment, residents of high-altitude areas may face unique health challenges, particularly regarding heart health and blood lipid management. To better manage blood lipid levels and protect the heart, the following are some common strategies and lifestyle adjustments for plateau residents: 1. Dietary Adjustments Low-Fat Diet: Plateau diets are often rich in starchy foods…	In high-altitude areas, blood lipid levels may be affected due to factors such as climate, oxygen depletion, and dietary habits. Therefore, maintaining a healthy blood lipid profile is particularly important for protecting the heart. The following are recommendations for residents of high-altitude areas to control blood lipid levels and maintain heart health: 1. Eat a balanced diet and control fa…	In high-altitude areas, due to unique factors such as hypoxia, climate, and lifestyle, controlling blood lipid levels is particularly important for heart health. The risk of cardiovascular disease is higher in high-altitude environments, so residents need to take effective measures to manage their blood lipid levels and reduce complications such as arteriosclerosis, coronary heart disease, and he…	To protect their heart health, residents of the plateau region need to manage their blood lipid levels through comprehensive lifestyle interventions and, if necessary, medical interventions, tailored to the specific characteristics of the plateau environment (such as low oxygen levels, cold climate, and regional dietary habits). Here are some key recommendations: I. Dietary Adjustments (Core Aspe…	The plateau environment is unique. Low oxygen levels and cold temperatures can affect human metabolism. Therefore, plateau residents need to pay particular attention to blood lipid management to protect cardiovascular health. Here are some key ways to manage blood lipid levels: 1. Dietary Control: The Cornerstone of Cornerstones Limit the intake of high-fat foods: Reduce saturated and trans fat i…	To control blood lipid levels and protect their hearts, residents of the plateau region need to comprehensively consider the unique characteristics of the plateau environment (such as low oxygen levels, cold climate, and possible traditional dietary habits). Based on this, they should adopt scientific and effective lifestyle adjustments and necessary medical interventions. The following are some …	Residents of the plateau region require special attention to protecting their hearts and controlling their blood lipids, as the hypoxic environment inherently places greater demands on the cardiovascular system. The following are some key strategies that combine the characteristics of plateau life with scientific approaches to blood lipid management: 📌 I. Core Objective: Lower low-density lipopro…	Residents of the plateau region need to take comprehensive measures to control blood lipids and protect their hearts, taking into account the unique environment (hypoxia, cold weather, and dietary structure). The following are key recommendations: --- I. Impact of the Plateau Environment on Blood Lipids and the Heart 1. Hypoxic Environment: - Chronic hypoxia may increase triglyceride synthesis an…	Residents of the plateau region do face unique challenges in managing blood lipids and protecting their hearts, including factors like a low oxygen environment, a potentially high-fat diet (such as ghee and beef and mutton), strong ultraviolet rays, and limited physical activity during the cold winter months. However, effective lifestyle adjustments can effectively manage blood lipids and maintai…	Living at high altitudes, residents of plateau areas may experience a series of adaptive responses to oxygen deprivation, including increased heart rate and blood pressure. In such environments, it's particularly important to control blood lipid levels to protect the heart. Here are some suggestions: 1. Healthy Diet: Maintain a balanced diet with plenty of vegetables, fruits, whole grains, lean m…	Because residents of high-altitude areas live in environments with low oxygen levels, their bodies need to adapt to this special environment. However, this can also affect their blood lipid levels. To maintain heart health, residents of high-altitude areas can take the following measures to control their blood lipid levels: 1. Eat a balanced diet: - Increase fiber-rich foods, such as whole grains…	Residents of high-altitude areas live at high altitudes, where oxygen levels are low. This affects various bodily systems, including the cardiovascular system. People living at high altitudes may have higher blood lipid levels, which increases the risk of heart disease and stroke. To manage blood lipid levels and protect their hearts, residents of high-altitude areas can take the following measur…	According to Chapter 2 of High Altitude Medicine, residents of high-altitude areas experience increased blood viscosity and cardiac workload due to the low-oxygen environment. Controlling blood lipid levels is crucial for protecting the heart and preventing atherosclerosis and cardiovascular events. The core strategy is: "Dietary intervention as the foundation, lifestyle improvement as the core, …
40	High altitude environments often experience lower air pressure and oxygen concentrations, which can affect heart function, especially for those with a history of heart disease. Appropriate use of oxygen therapy can effectively alleviate cardiac symptoms caused by hypoxia. The following are some recommendations for using oxygen therapy at altitude: 1. Determine the indications for oxygen therapy H…	At high altitudes, hypoxia, caused by lack of oxygen, increases the stress on the heart. Therefore, appropriate use of oxygen therapy can effectively alleviate cardiac symptoms, especially for those living or visiting the plateau with existing heart conditions. The following are some tips on how to appropriately use oxygen therapy to alleviate cardiac symptoms: 1. Determine When Oxygen Therapy is…	Due to low oxygen concentrations in high altitude environments, the heart and other organs may face challenges with insufficient oxygen supply, increasing the stress on the heart. This can be especially true for residents or visitors with pre-existing heart disease, where hypoxia can exacerbate heart symptoms. Oxygen therapy can help alleviate these symptoms, ensure the heart receives adequate ox…	At high altitude, oxygen therapy is an important means of alleviating cardiac symptoms, particularly those caused or exacerbated by hypoxia. The rational use of oxygen requires an understanding of its mechanism of action, indications, usage, monitoring, and precautions. I. Impacts of the High Altitude Environment on the Heart and the Necessity of Oxygen Therapy The high altitude environment is ch…	Hypoxia at high altitude poses a significant challenge to cardiac function, especially for patients with pre-existing heart disease. Appropriate use of oxygen therapy can significantly reduce cardiac stress and improve symptoms. Below is detailed guidance: 1. Understanding the Impact of Hypoxia at High Altitude on the Heart At high altitudes, atmospheric pressure decreases, leading to a decrease …	At high altitudes, the decrease in atmospheric pressure leads to a drop in oxygen partial pressure, causing the body to experience hypoxia. For people with existing heart disease, this hypoxia significantly increases the cardiac burden and may worsen cardiac symptoms, such as angina, worsening heart failure, and arrhythmias. Appropriate use of oxygen therapy is a key measure to alleviate these sy…	The appropriate use of oxygen therapy to alleviate cardiac symptoms at high altitude requires a scientific, cautious, and individualized approach. Hypoxia at high altitude can increase cardiac stress, inducing or exacerbating symptoms such as palpitations, chest tightness, shortness of breath, chest pain, and even heart failure. The following are key principles and steps: 📍 Core Principles 1. Oxy…	The rational use of oxygen therapy to alleviate cardiac symptoms in high-altitude environments requires scientific and cautious application, tailored to individual circumstances and medical guidance. The following are key principles and steps: --- I. Core Principles 1. Identify the Source of Symptoms - Distinguish between altitude sickness (AMS), high-altitude pulmonary edema (HAPE), high-altitud…	The rational use of oxygen therapy to alleviate cardiac symptoms in high-altitude environments requires scientific caution. The low-pressure, low-oxygen environment at high altitudes increases cardiac stress, potentially triggering or exacerbating pre-existing heart disease (such as angina, heart failure), or even leading to high-altitude heart disease. The following are key points and recommenda…	At high altitudes, due to the thin oxygen content and high altitude, people may experience some discomfort, including cardiac symptoms. Appropriate use of oxygen therapy can help alleviate these symptoms. Here are some suggestions: 1. Symptom Monitoring: - Before using oxygen therapy, monitor the user for cardiac symptoms, such as palpitations, shortness of breath, and chest tightness. - Determin…	At high altitudes, people may experience hypoxemia, which can worsen cardiac symptoms. Appropriate use of oxygen therapy can help alleviate these symptoms. Here are some suggestions: 1. Assess the patient's condition: First, ensure that the patient's heart condition is suitable for oxygen therapy. This should be determined by the doctor based on the patient's symptoms, physical examination result…	At high altitude, hypoxemia caused by altitude may trigger or worsen heart problems. Appropriate use of oxygen therapy can help alleviate heart symptoms, but it must be done under a doctor's supervision. Here are some suggestions: 1. Monitoring Blood Oxygen Saturation: - Use a pulse oximeter to monitor blood oxygen saturation regularly. If blood oxygen saturation is below the normal range (usuall…	According to Chapter 7 of High Altitude Medicine, the rational use of oxygen therapy in high-altitude environments is a crucial emergency and supportive measure for alleviating heart-related symptoms and stabilizing the condition. Its core principle is: "Timely, appropriate dosage, safe, and as life support before descent". I. The Principle of Oxygen Therapy in Alleviating Heart Symptoms The root…
41	Residents of plateau areas need to pay special attention to heart health during the winter, primarily because the plateau's climate and environmental conditions put increased strain on the heart. The sudden drop in temperature and thin air during the cold winter months can be particularly challenging for the cardiovascular system. Here are some tips to help protect heart health: 1. Stay warm and …	The low temperatures and dry conditions of the plateau in winter place a greater strain on the heart. Therefore, residents of these areas need to pay special attention to protecting their heart health during the winter. Low temperatures can cause blood vessels to constrict, increasing the workload on the heart and increasing the risk of cardiovascular events, especially for those with underlying …	In plateau areas, the severe cold, dry air, and lack of oxygen in winter exacerbate the impact on heart health. Winter is a high-risk period for cardiovascular disease, especially for those with pre-existing heart disease. The cold winter environment can easily cause blood vessels to constrict, raise blood pressure, and potentially increase the stress on the heart. To reduce the risk of heart dis…	Residents of high-altitude areas need to pay special attention to protecting their heart health during the winter, as the combination of low temperatures, lack of oxygen, and high altitude puts additional stress on the cardiovascular system. Here are some specific recommendations: 1. Maintain warmth and avoid cold stress: Dress in layers: Wear loose, breathable, and warm clothing in multiple laye…	Residents of high-altitude areas need to pay special attention to protecting their heart health during the winter, as the combination of high altitude, low temperatures, and lack of oxygen puts additional strain on the heart. Here are some key considerations: Keeping warm is paramount: Dress in layers: Use the onion-style dressing technique to easily add or remove clothing as the indoor and outdo…	Residents of plateau areas face multiple challenges in maintaining heart health during the winter, including hypothermia, hypoxia (hypobaric hypoxia), dry air, and decreased physical activity due to the cold. Here are some key areas to consider: Keep warm and avoid sudden changes in temperature: Dress in layers: Use the onion-style dressing technique to easily add or remove clothing as the indoor…	Winter in the plateau region poses significant challenges to heart health. The combination of low temperatures, lack of oxygen, and dry conditions significantly increases the strain on the heart. For those living in the plateau, winter heart protection requires special attention to the following aspects: 1. Protect yourself from the cold and stay warm: Wrap yourself tightly from head to toe: A ha…	Winter in the plateau poses a double challenge to heart health: low temperature + low oxygen. The following are key protective measures: -- I. Core Risks 1. Cold Stimulation - Vascular constriction → Sudden increase in blood pressure → Increased cardiac workload - Increased blood viscosity → Increased risk of thrombosis 2. Plateau Hypoxia - Lower oxygen levels in winter air → Increased risk of my…	Residents of high-altitude areas need to pay special attention to protecting their heart health during the winter, as low temperatures, low oxygen levels, and dry environments can put added stress on the cardiovascular system. The following are key points to note: ⚠️ Core Risk Factors 1. Cold: Vasoconstriction: Cold temperatures cause peripheral vasoconstriction, increasing the heart's pumping re…	For residents of high-altitude areas, protecting heart health in winter is particularly important, as the climate and environmental conditions there may have additional impacts on heart function. Here are some suggestions: 1. Avoid overexertion: Residents of high-altitude areas may experience fatigue due to the high altitude and thin oxygen levels. However, excessive exertion can increase the str…	1. Quit smoking and limit alcohol consumption: Smoking and excessive drinking can negatively impact heart health, and residents of the plateau should avoid these unhealthy habits. 2. Keep warm: Winter temperatures are low, and the body requires more energy to maintain its temperature, so it's important to wear appropriate warm clothing. 3. Moderate exercise: Appropriate exercise can help improve …	Residents of plateau areas should pay special attention to the following aspects to protect their heart health during the winter: 1. Avoid overexertion: Due to the low oxygen levels and slower metabolism in plateau areas, overexertion can put a strain on the heart, so it's important to avoid overexertion. 2. Maintain a healthy sleep schedule: Adequate sleep and a regular sleep schedule can help r…	According to Chapter 7 of High Altitude Medicine, winter in high-altitude regions poses an extremely severe challenge to the heart health of residents. The combined effects of low oxygen, cold, dryness, and increased susceptibility to infection significantly increase cardiac load and the risk of cardiovascular events. Winter heart health protection requires a comprehensive and intensive integrate…
42	High altitude environments often feature thinner air, lower air pressure, and reduced oxygen concentrations, which can negatively impact heart health and overall health. While it takes time for the body to adapt to high altitude environments, certain medications can place additional strain on the heart and even cause adverse reactions. The following are some medications that may negatively impact…	At high altitudes, due to the lack of oxygen in the air, the human body's physiological state differs from that at lower altitudes. Therefore, some commonly used medications may have adverse effects on the heart, especially for those living or visiting the plateau with pre-existing heart problems. The following are several types of medications that may adversely affect the heart at high altitudes…	At high altitudes, due to the low oxygen content in the air, the body's metabolic demands increase, putting a greater strain on the heart. Some medications may increase the stress on the heart or trigger adverse cardiovascular reactions. Especially for patients with pre-existing heart disease, the use of certain medications may increase the risk of heart attack or worsen existing symptoms. 1. Ant…	At high altitudes, due to factors such as decreased oxygen partial pressure (hypoxia), changes in air pressure, cold, and dryness, the human cardiovascular system undergoes a series of adaptive physiological changes, such as increased heart rate, increased cardiac output, elevated pulmonary artery pressure, and even high-altitude pulmonary edema (HAPE) or cerebral edema. Under these conditions, t…	At high altitudes, due to the reduced oxygen and air pressure, the human body undergoes a series of physiological adaptations, including increased heart rate, increased cardiac output, elevated pulmonary artery pressure, and increased sympathetic nervous system activity. These changes place the heart under relatively high stress. In this context, certain medications may have adverse effects on th…	High altitude environments pose a significant challenge to the human cardiovascular system, primarily due to hypoxia. Hypoxia triggers physiological compensatory responses to oxygen depletion, including increased heart rate, increased cardiac output, pulmonary hypertension, and heightened sympathetic nervous system excitability. In this context, certain medications may adversely affect the heart,…	At altitudes (generally above 2,500 meters), the human body undergoes significant physiological changes due to the unique conditions of low oxygen, low temperature, and dryness. This particularly increases the burden on the cardiovascular system (increased heart rate, potentially elevated blood pressure, and increased cardiac work). Certain medications may have additional adverse effects on the h…	At altitude (generally defined as altitudes above 2,500 meters), the human cardiovascular system is subjected to increased stress (e.g., increased heart rate, potentially elevated blood pressure, and elevated pulmonary artery pressure) due to the unique conditions of low oxygen, low temperatures, dryness, and strong ultraviolet radiation. Certain medications may have additional adverse effects on…	The high altitude environment poses unique challenges to the cardiovascular system. Factors such as low oxygen, low pressure, and dryness can increase cardiac stress. The following are some medication categories that may have adverse effects on the heart or require caution in high altitude environments, and the reasons for this: 1. Medications that suppress the respiratory center: Benzodiazepine …	At high altitude, some medications may have adverse effects on the heart. These include: 1. Antidepressants: Such as tricyclic antidepressants and monoamine oxidase inhibitors (MAOIs), which can cause side effects such as arrhythmias and tachycardia. 2. Sedatives and sleeping pills: Such as diazepam and phenobarbital, which can cause side effects such as respiratory depression and bradycardia. 3.…	At high altitudes, some medications may have adverse effects on the heart. These include, but are not limited to: 1. Some diuretics, such as furosemide and torsemide, help reduce edema and lower blood pressure, but they can cause electrolyte imbalances at high altitudes, potentially affecting heart function. 2. Some beta-blockers, such as metoprolol and atenolol, are used to treat hypertension an…	At high altitudes, some medications may adversely affect the heart. The following are some possible contributing factors: 1. Altitude sickness: Altitude sickness can cause an increase in heart rate and blood pressure, increasing the workload on the heart. In this situation, some cardiovascular medications, such as calcium channel blockers and beta-blockers, may increase the workload on the heart.…	According to Chapter 5 of High Altitude Medicine, the low-oxygen environment at high altitudes alters drug metabolism and effects, and some commonly used medications may have significant adverse effects on the heart or increase cardiac workload. High-altitude residents or travelers should pay special attention to the following types of medications: I. Medications requiring high vigilance or avoid…
43	Residents of plateau areas, living at high altitudes, often face adverse conditions such as low oxygen levels and a harsh climate, which can impact both physical and mental health. To maintain mental health and mitigate negative impacts on the heart, residents typically take the following measures: 1. Acclimatization The plateau climate is harsh and the oxygen levels are low, making it easy to ex…	Due to the unique characteristics of the plateau environment (low oxygen levels, cold weather, and dryness), as well as the lifestyle and physiological adaptation requirements, residents' mental health is vulnerable to challenges. Long-term hypoxia, loneliness, climate change, and cultural pressures can all lead to psychological distress, such as anxiety, depression, and mood swings, which can ne…	In plateau areas, due to factors such as low oxygen levels, cold weather, and short daylight hours, residents face not only physical challenges but also growing concerns about mental health. Long-term hypoxia, climate change, socioeconomic pressures, and environmental adaptation can lead to an increase in mental health issues, such as anxiety, depression, and mood swings. These issues can negativ…	The unique environment of the plateau (such as low oxygen levels, strong ultraviolet rays, cold weather, dryness, the resulting sense of isolation, and a relative lack of living resources) does pose challenges to residents' mental health, potentially negatively impacting their cardiovascular systems. Psychological issues such as chronic stress, anxiety, and depression can lead to increased heart …	Residents of high-altitude areas face unique environmental challenges, such as hypoxia, harsh climates, inconvenient transportation, and relatively limited social circles. These can all impact mental health and, in turn, increase stress on the heart. Maintaining mental health is crucial to minimizing adverse effects on the heart. Here are some suggestions: 1. Focus on physical health and lay a so…	The unique geographical and climatic conditions of the plateau region have a dual impact on residents' physical and mental health. Physiological stressors such as hypoxia, cold, and dryness, combined with social and psychological factors such as inconvenient transportation, a relatively lack of cultural life, and limited social support systems, can increase residents' psychological stress, which …	Maintaining mental health is crucial for residents of the plateau region to reduce the burden on the heart. Below are some scientific and practical suggestions, combining physiological adaptation with psychological adjustment: --- I. Understanding the Dual Impacts of the Plateau Environment on the Body and Mind 1. Physiological Basis - In an oxygen-deficient environment, the body adapts by increa…	Maintaining mental health and reducing cardiac stress in plateau areas requires a comprehensive approach, as psychological stress itself increases cardiovascular stress, and the plateau's hypoxic environment places additional strain on the heart. Here are some key recommendations: Core Principle: Reduce Psychological Stress ➡️ Reduce Cardiovascular Stress ➡️ Protect Heart Health 🧘 I. Actively Mai…	Maintaining mental health is crucial for heart health in plateau areas, as psychological stress can exacerbate the burden of hypoxic environments on the cardiovascular system. The following are comprehensive recommendations to help plateau residents achieve both mental and heart health: 1. Prioritize Physiological Adaptation: Laying the Foundation for Mental Health 1. Stepwise Acclimatization New…	Due to the high altitude, the air in plateau areas is thinner and the oxygen content is lower, which can affect heart function. To minimize these negative effects and maintain mental health, residents of these areas can take the following measures: 1. Moderate Exercise: Moderate aerobic exercise, such as brisk walking, jogging, and cycling, can improve cardiopulmonary function and enhance cardiac…	Residents of high-altitude areas face unique physiological and environmental challenges, including low oxygen levels, fluctuating air pressure, and a dry climate, all of which can negatively impact mental health. To maintain mental health and mitigate adverse effects on the heart, residents of these areas can adopt the following strategies: 1. Acclimatization: Before entering the high-altitude en…	People living in high altitude areas face unique health challenges, particularly those related to altitude. Altitude sickness, a common symptom, can negatively impact the heart, leading to heart disease and other health problems. To reduce these risks and maintain mental well-being, residents of high altitude areas can take the following steps: 1. Acclimatize gradually: If you are gradually movin…	Referring to Chapter 16 of High Altitude Medicine and related psychosomatic medicine research, this paper elucidates how high-altitude residents can reduce adverse effects on their hearts by maintaining mental health. Strategies for High-Altitude Residents to Protect Their Hearts by Maintaining Mental Health In the high-altitude environment, mental health and heart health are closely related, exh…
44	Traveling to the plateau, due to changes in air pressure and oxygen concentration, may affect heart health. To protect your heart health, here are some important tips: 1. Get a physical exam in advance Before traveling to the plateau, it's best to get a comprehensive physical exam, especially one focused on your heart. For travelers with a history of heart disease or high blood pressure, your doc…	Traveling to high altitude areas, due to the dry climate and low oxygen levels, can easily affect heart health. To ensure heart health during your trip to the plateau and reduce cardiovascular problems caused by hypoxia and other factors, here are some practical tips: 1. Acclimatize gradually Accelerate slowly: When you first arrive at the plateau, avoid strenuous activity to give your body time …	For travelers to the plateau, the stress of altitude sickness and the oxygen-deprived environment on the heart may increase the risk of heart disease, especially for those with existing heart disease. Therefore, it is crucial to take certain precautions and precautions when traveling to the plateau to ensure heart health and overall safety. 1. Conduct a health assessment before traveling Before d…	Traveling to the plateau presents a real challenge to heart health, as the thin oxygen levels at high altitudes put increased stress on the heart. To protect heart health, here are some tips for travelers: 1. Prepare thoroughly before your trip: 1. Get a comprehensive physical examination, focusing on the cardiovascular system: This is the most important step. If you have any known heart disease …	Traveling to the plateau presents a real challenge to heart health. The low oxygen, low pressure, and low temperatures of the plateau environment place additional strain on the cardiovascular system. Protecting heart health is crucial for travelers. Here are some tips: 1. Pre-trip preparation (the most critical): A comprehensive physical examination and consultation with a doctor: A cardiovascula…	Traveling to the plateau, due to the increased altitude, reduces oxygen levels in the air, which increases the strain on the heart. For travelers with underlying cardiovascular conditions or those seeking to protect their heart health, the following advice is particularly important: 1. Preparation (Pre-trip) A comprehensive physical examination and consultation with a doctor: This is the most cri…	High-altitude travel is enticing, but it does place an additional strain on the heart. Low oxygen levels, cold temperatures, dryness, and the potential for increased physical activity all require the heart to work harder. Here are key tips for protecting heart health: ⚕ I. Pre-trip Preparation and Assessment (Most Important!) 1. Consult a Doctor (Must Do!): Especially important if you have a know…	Protecting your heart health is crucial when traveling to the plateau. The low oxygen and pressure of the plateau can put a strain on the heart, especially for those with pre-existing cardiovascular problems or those with poor acclimatization. Here are some key recommendations: I. Pre-trip Preparation and Assessment 1. Comprehensive Physical Examination: Before departure, you must undergo a detai…	Protecting your heart health is crucial when traveling to high altitude areas. The low oxygen, low air pressure, cold, and dry conditions of high altitude environments (generally those above 2,500 meters) can put a strain on the heart, especially for those with pre-existing cardiovascular problems or those with poor adaptability. The following are detailed recommendations for protecting your hear…	High-altitude travel poses certain challenges to heart health. The high altitude and thin oxygen levels in the plateau can negatively impact heart function. To protect heart health, here are some tips: 1. Acclimatization: Before heading to the plateau, perform some acclimatization exercises, such as stair climbing, jogging, or brisk walking, to help improve heart and vascular function. 2. Slow As…	Protecting heart health is crucial for travelers to the plateau. Here are some tips: 1. Acclimatization: Before traveling to the plateau, engage in some aerobic exercise, such as brisk walking, jogging, or cycling, to strengthen your cardiopulmonary function and improve your body's adaptability to the plateau environment. 2. Slow Ascent: Avoid sudden ascents to high altitudes. Increase your altit…	Protecting heart health is crucial for travelers to the plateau. Here are some tips: 1. Acclimatize gradually: Avoid venturing to high altitudes immediately. Instead, spend one to two days at a lower altitude to allow your body to gradually adjust to the low-oxygen environment. 2. Ascend slowly: Ascend slowly during your trip, preferably no more than 300-500 meters per day. Rest for at least half…	According to Chapter 16 of High Altitude Medicine, tourists traveling to high altitudes should follow a comprehensive strategy to protect their heart health: pre-trip assessment, acclimatization during the trip, behavioral avoidance, and symptom warning. The following are specific and actionable suggestions: I. Pre-trip Preparation (The First Step in Risk Prevention) 1. Mandatory Health Assessmen…
45	Hypoxia at high altitudes may affect the gastrointestinal mucosa. Long-term exposure to high altitude environments, especially in areas with low oxygen concentrations, alters the body's adaptive mechanisms, potentially placing stress on the gastrointestinal tract. The following are some possible mechanisms and impacts: 1. Hypoxia: Due to the thin oxygen concentration at high altitudes, blood oxyg…	Yes, the hypoxic environment at high altitudes can indeed cause damage to the gastrointestinal mucosa. The low oxygen environment at high altitudes affects all body systems, but the digestive system is particularly affected. Specifically, low oxygen may affect gastrointestinal health through the following mechanisms: 1. Reduced gastrointestinal blood flow Vasoconstriction: At high altitudes, the …	High altitude hypoxia can indeed have certain effects on the gastrointestinal tract, including damage to the gastrointestinal mucosa. While the effects of high altitude hypoxia on the gastrointestinal system aren't as direct as those on the heart and respiratory system, it can still lead to changes in gastrointestinal function through various mechanisms, ultimately impacting mucosal health. How d…	Yes, high altitude hypoxia (hypoxia) does cause damage to the gastrointestinal mucosa. This is one of the common physiological changes seen in people with Acute Mountain Sickness (AMS) and those who live at high altitudes for a long time. The main mechanisms include: 1. Ischemia-Reperfusion Injury: In an oxygen-deprived environment, the body prioritizes blood flow to vital organs like the brain a…	Yes, high altitude hypoxia can indeed cause gastrointestinal mucosal damage. This is a complex and multifactorial process, involving not just the direct effects of hypoxia but also a range of physiological and pathological changes. The following are the main mechanisms by which high altitude hypoxia can cause gastrointestinal mucosal damage: Direct hypoxia: Gastrointestinal mucosal cells have a h…	Yes, high altitude hypoxia can indeed cause damage to the gastrointestinal mucosa. This phenomenon has been extensively studied and confirmed in the medical community and is known as "altitude gastrointestinal injury" or "altitude gastrointestinal discomfort." The main mechanisms by which high altitude hypoxia causes gastrointestinal mucosal damage include: Ischemia-Reperfusion Injury: In the low…	Yes, high altitude hypoxia can indeed cause damage to the gastrointestinal mucosa. This is a complex pathophysiological process involving multiple mechanisms: 1. Gastrointestinal mucosal ischemia and hypoxia: In the hypoxic environment of high altitude, the body prioritizes blood supply to vital organs such as the heart and brain. This occurs through sympathetic nervous system stimulation and hum…	Yes, the hypoxic environment at high altitudes can indeed cause damage to the gastrointestinal mucosa. While headaches, dizziness, fatigue, and dyspnea are more commonly mentioned as symptoms of altitude sickness, gastrointestinal symptoms (such as nausea, vomiting, loss of appetite, abdominal distension, and abdominal pain) are also very common, and these symptoms are closely related to damage t…	Yes, high altitude hypoxia can indeed cause damage to the gastrointestinal mucosa. This phenomenon has been confirmed by research and clinical observation. The following are the main mechanisms by which high altitude hypoxia can cause gastrointestinal mucosal damage: 1. Gastrointestinal mucosal ischemia and hypoxia: During high altitude hypoxia, the body prioritizes the supply of limited oxygen t…	Hypoxia at high altitudes can damage the gastrointestinal mucosa. Due to the high altitude and low oxygen content in the air, the human body may experience a range of discomfort, including gastrointestinal symptoms. Here are some possible causes: 1. Hypoxia stimulates sympathetic nerve activation: This can cause contraction of gastrointestinal smooth muscle, thereby impairing digestive function. …	Hypoxia at high altitudes can indeed damage the gastrointestinal mucosa. In high altitude environments, the thin air and low oxygen content can cause a range of discomfort. The most obvious symptoms include headaches, shortness of breath, and insomnia. More seriously, hypoxia can damage the gastrointestinal mucosa, leading to various gastrointestinal diseases. Damage to the gastrointestinal mucos…	Hypoxia at high altitudes can indeed cause damage to the gastrointestinal mucosa. Due to the low oxygen content in high altitude environments, the human body may experience a range of discomfort, including damage to the gastrointestinal mucosa. This damage may occur for the following reasons: 1. Prolonged exposure to low oxygen levels may increase the rate and depth of breathing to adapt to the e…	According to Chapter 2 of High Altitude Medicine, the hypoxic environment at high altitudes does indeed lead to damage to the gastrointestinal mucosa. This is a pathophysiological change caused by both systemic hypoxia and local circulatory disturbances, and is one of the common problems of the digestive system at high altitudes. I. Core Mechanism: Why Does the Mucosa Get Damaged? 1. Gastrointest…
46	Plateau hypoxia (low oxygen levels at high altitudes) significantly impacts the balance of the intestinal microbiota, primarily in terms of microbial composition, metabolic function, barrier function, and host immunity. The following are several key mechanisms and manifestations of how plateau hypoxia affects the intestinal microbiota: 1. Changes in Intestinal Microbial Composition High-altitude …	The impact of high-altitude hypoxia on the intestinal microbiota is a relatively emerging area of ​​research. While research in this area is still ongoing, some preliminary studies have suggested that high-altitude hypoxia may have some impact on the balance of intestinal microbiota. Specifically, the effects of hypoxia on the intestinal microbiota may manifest in the following ways: 1. Changes i…	The impact of high-altitude hypoxia on the balance of intestinal microbiota is increasingly becoming a research focus. The intestinal microbiome plays a crucial role in human health, including digestion and absorption, immune function, and metabolic regulation. High-altitude hypoxia may alter the structure and function of the intestinal microbiome through various mechanisms, thus impacting health…	Plateau hypoxia has significant and complex effects on the balance of gut microbiota. This effect is not caused by a single factor, but rather by the combined effects of multiple stressors in the plateau environment, such as low oxygen, cold, radiation, dietary changes, and psychological stress. The following are the main impacts of plateau hypoxia on gut microbial balance: 1. Alterations in gut …	The high-altitude hypoxic environment has significant and complex effects on the human body, particularly on the balance of the intestinal microbiota. These impacts are multifaceted, involving host physiology, environmental factors, and the adaptability of the microbiome. The following are the main impacts: Changes in Gut Microbiota Composition and Diversity Decrease in Diversity: Many studies ha…	The hypoxic environment at high altitudes has a wide range of impacts on human physiological functions, particularly the gut microbiota, the "second brain" of human health. Its balance can be significantly disrupted. Recent studies have shown that high altitude hypoxia does indeed have a range of effects on the composition, diversity, metabolic function, and intestinal barrier function of the gut…	The high-altitude hypoxic environment does significantly impact the balance of intestinal microbiota, a complex process involving interactions between physiology, metabolism, and the microbiome. The following are the main mechanisms and manifestations of these effects: 1. Alterations in the intestinal microenvironment: Direct effects of hypoxia: The intestine itself is an environment with an oxyg…	The high-altitude hypoxic environment does significantly impact the balance of the intestinal microbiome, a complex process involving multiple physiological, metabolic, and immune factors. The main impacts are manifested in the following aspects: 1. Changes in the composition and diversity of the intestinal microbiome: Decrease in beneficial bacteria: Studies have shown that exposure to high-alti…	The impact of high-altitude hypoxia on intestinal microbial balance is a complex and active area of ​​research. Existing research indicates that high-altitude hypoxia can significantly disrupt the composition and function of the intestinal microbiome, leading to dysbiosis. The following are the main mechanisms and manifestations of how high-altitude hypoxia affects intestinal microbial balance: 1…	The impact of high-altitude hypoxia on the balance of intestinal flora is primarily manifested in the following aspects: 1. Changes in bacterial composition: Under high-altitude hypoxic conditions, the composition of the intestinal flora may shift. Some highly adaptable bacterial species may gradually increase, while others with poor hypoxia tolerance may decrease. This shift may lead to a decrea…	Hypoxia at high altitudes may affect the balance of intestinal flora. Due to the high altitude and low oxygen levels in high-altitude areas, people may experience a range of discomfort symptoms, such as headaches, nausea, and insomnia. These symptoms may lead to changes in patients' diet and lifestyle, which in turn may affect the balance of intestinal flora. First, hypoxia may slow intestinal mo…	The hypoxic environment of high altitude may affect the balance of intestinal flora. Due to the high altitude and low oxygen concentration in high altitude areas, people may experience a range of discomfort symptoms, such as headaches, fatigue, and difficulty breathing. These symptoms may affect metabolic and physiological processes, thereby impacting the balance of intestinal flora. The followin…	According to Chapter 2 of High Altitude Medicine, the hypoxic environment of high altitudes significantly impacts the balance of the gut microbiota, primarily manifesting as dysbiosis and impaired intestinal barrier function. This impact is a concrete manifestation of the systemic hypoxic stress response in the gut microbiota. I. Core Impact: Gut Microbiota Dysbiosis 1. Decreased Microbiota Diver…
47	The high altitude environment has a certain impact on gastrointestinal motility, primarily manifesting in the following ways: 1. Hypoxia: The thin air and low oxygen content at high altitudes can lead to insufficient oxygen supply to the body. In this hypoxic environment, blood supply to the gastrointestinal tract may be reduced, thus affecting gastrointestinal motility. The contractions of gastr…	The low oxygen levels of the plateau environment do have a certain impact on gastrointestinal motility. Due to the hypoxic environment at high altitudes, multiple systems in the body undergo physiological changes, including gastrointestinal motility. The following are the specific mechanisms and manifestations of the effects of high altitude on gastrointestinal motility: 1. Reduced Gastrointestin…	The high altitude environment does have a significant impact on gastrointestinal motility, primarily due to a combination of factors such as low oxygen levels, climate change, and physiological adaptation mechanisms. These effects not only affect gastrointestinal motility but can also lead to problems in various aspects of digestion, absorption, and excretion. The following are some key points th…	The high altitude environment significantly affects gastrointestinal motility, primarily due to a combination of factors, including hypoxia (low oxygen), decreased air pressure, cold weather, dietary changes, and mental stress. In general, high altitude environments often lead to weakened or disrupted gastrointestinal motility. The specific mechanisms and manifestations are as follows: 1. Effects…	The high altitude environment does significantly affect gastrointestinal motility, primarily through the following mechanisms: The impact of hypoxia: Autonomic nervous system imbalance: Hypoxia at high altitude activates the sympathetic nervous system, which inhibits gastrointestinal motility and digestive gland secretions. Simultaneously, vagus nerve (parasympathetic) activity may decrease, lead…	The high altitude environment has multiple impacts on gastrointestinal motility, typically manifesting as weakened or slowed motility, leading to a range of gastrointestinal symptoms. The main impacts and mechanisms are as follows: Hypoxia: Direct effects on smooth muscle cells: Gastrointestinal motility primarily relies on the contraction and relaxation of smooth muscle. High altitude hypoxia ca…	The high altitude environment does significantly affect gastrointestinal motility, primarily due to the combined effects of hypoxia, low air pressure, and cold. This often manifests as decreased gastrointestinal motility (slowed peristalsis), but may also be accompanied by functional disorders (such as diarrhea). The following are the specific mechanisms and effects: --- Main effect: Decreased ga…	The impact of the high altitude environment on gastrointestinal motility is primarily an inhibitory effect, potentially leading to digestive symptoms such as constipation, bloating, and decreased appetite. The mechanisms are primarily related to the following factors: --- Core Influencing Factors and Mechanisms 1. The Core Role of Hypoxia - Direct Inhibition of Smooth Muscle Contractions: Intesti…	The high altitude environment does significantly affect gastrointestinal motility, primarily manifesting as decreased motility (decreased gastrointestinal motility), which in turn triggers a series of digestive symptoms, such as bloating, indigestion, loss of appetite, nausea, and constipation. This effect is primarily due to the combined effects of environmental factors unique to the plateau, in…	The high altitude environment may affect gastrointestinal motility. Due to the high altitude and thin oxygen levels in high altitude areas, the body may experience a range of discomfort, such as headaches, nausea, vomiting, and fatigue. These symptoms may affect normal gastrointestinal function. Specifically, the high altitude environment may slow gastrointestinal motility. This is because the bo…	Due to the low oxygen concentration in the plateau environment, the human body experiences a series of discomforts, including effects on the gastrointestinal tract. The following are the main effects of the high altitude environment on gastrointestinal motility: 1. Weakened digestive function: Low oxygen concentrations in the plateau cause ischemia and hypoxia, which reduces blood supply to the g…	The high altitude environment has the following major impacts on gastrointestinal motility: 1. Slowed Gastrointestinal Motility: Due to the low air pressure and relatively low oxygen concentration in plateau areas, the human body may experience slower gastrointestinal motility as it adapts to this environment. This can cause food to remain in the stomach for an extended period, increasing gastric…	According to Chapter 2 of High Altitude Medicine, the low-oxygen environment at high altitudes significantly inhibits gastrointestinal motility, leading to decreased gastrointestinal motility. This is one of the main causes of digestive symptoms (such as bloating and loss of appetite) in acute altitude sickness. I. Core Impact: Slowed Gastrointestinal Motility 1. Delayed Gastric Emptying Weakened…
48	Children living in high-altitude areas may indeed be affected by the plateau environment in terms of digestive system development. The unique characteristics of the plateau environment, such as low oxygen levels, high ultraviolet radiation, cold temperatures, and low humidity, may have certain impacts on children's physiological development. The following are some possible impacts: 1. Impact of H…	The digestive system development of children living in high-altitude areas may be affected by the plateau environment, especially if they have lived there for a long time or were born there. The plateau's low oxygen environment, climate change, dietary habits, and other factors can all have a certain impact on children's physiological development. The following are specific impacts of the plateau…	Due to their unique growth and developmental characteristics, children living in high-altitude areas are more susceptible to the effects of the high-altitude environment than adults, particularly in the development of their digestive systems. Factors such as low oxygen levels, high ultraviolet radiation, a dry and cold climate, and low oxygen concentrations in the air all have varying degrees of …	Yes, the digestive system development of children in high-altitude areas is affected by the high-altitude environment. The impact of the high-altitude environment on children's digestive system is a complex issue. The primary mechanism is related to chronic high-altitude hypoxia (CHH) and the physiological adaptations it triggers. It may also be influenced by a combination of factors, such as die…	Yes, the digestive system development of children living in high-altitude areas is indeed affected by the high-altitude environment. This is primarily a complex, multifactorial process, with hypoxia (a core characteristic of the high-altitude environment) being key, but diet, lifestyle habits, and sanitation also play a significant role. The following are several ways in which the high-altitude e…	Yes, the high altitude environment can indeed have multiple impacts on children's digestive system development. This is primarily due to physiological and environmental factors unique to high altitude regions. The following are the main ways in which the high altitude environment may affect children's digestive system development: The impact of hypoxia (hypoxia): Intestinal ischemia and impaired …	Yes, the high-altitude environment, particularly its core characteristic of hypoxia, can significantly impact the development and function of the digestive system in children living in these areas. This impact is multifaceted and extends throughout the entire digestive process: 1. Reduced Gastrointestinal Motility: Hypoxic Inhibition: Oxygen is crucial for cellular energy metabolism. A hypoxic en…	Yes, the high altitude environment does have a significant impact on the development of a child's digestive system, primarily due to factors such as low oxygen, low pressure, low temperatures, strong ultraviolet radiation, and a unique diet. These impacts manifest themselves in multiple ways: 1. Energy Supply and Metabolic Disturbances (Core Impact): Hypoxia: This is the most central characterist…	Yes, the high altitude environment can indeed affect the development of children's digestive systems, primarily due to the following key factors: 1. Chronic hypoxia: Gastrointestinal mucosal structure and function: Long-term hypoxia can affect the blood and oxygen supply to the gastrointestinal mucosa. This can lead to slower mucosal cell turnover, reduced villus height, and impaired mucosal barr…	The digestive system development of children in high-altitude areas may indeed be affected by the high-altitude environment. Here are some possible influencing factors: 1. Low oxygen: The air in high-altitude areas is thin and low in oxygen, which can affect children's breathing and blood circulation. Prolonged exposure to such an environment may cause altitude sickness, such as headaches, dizzin…	The digestive system development of children living in high altitude areas may indeed be affected by the high altitude environment. Here are some possible influencing factors: 1. Hypoxic environment: The low air pressure and relatively low oxygen content in high altitude areas can affect children's respiratory and digestive systems. Prolonged exposure to this environment can cause altitude sickne…	The digestive system development of children living in high-altitude areas may indeed be affected by the high-altitude environment, but the specific extent and manifestations of these effects may vary from child to child. Here are some possible impacts: 1. Low oxygen concentration: The low oxygen concentration in high-altitude areas may affect children's respiratory and digestive systems. Prolong…	According to Chapter 2 of High Altitude Medicine, the low-oxygen environment at high altitudes does indeed affect the development of children's digestive system. This effect is two-sided, including both adaptive adjustments to physiological functions and potentially leading to pathological developmental challenges. I. Direct Effects on Digestive System Function (Physiological Adaptation) 1. Inhib…
49	People often experience bloating or indigestion in high altitude environments, primarily due to the following factors: 1. Low oxygen levels: Oxygen levels are lower in high altitude areas, and the human body needs to adapt to this low oxygen environment. Low oxygen levels can affect the blood supply and normal function of the gastrointestinal tract, slowing or hindering digestion. This change can…	Abdominal bloating and indigestion are common symptoms in high altitude environments, especially for first-time visitors. These discomforts are closely related to factors such as low oxygen levels, air pressure, and temperature. The following are some potential causes: 1. Impact of Hypoxia on the Gastrointestinal Tract Decreased Blood Flow: The low oxygen levels at high altitudes cause the body t…	People often experience bloating and indigestion in high altitude environments. This is closely related to a variety of factors, including low oxygen levels, climate change, dietary habits, and physiological adaptations. The following are some key reasons why high altitude environments are prone to these discomforts: 1. The Impact of Low Oxygen on Gastrointestinal Function The low oxygen level of…	People often experience bloating or indigestion at high altitudes, which is the result of a combination of physiological changes and environmental factors. The main causes are as follows: 1. Reduced air pressure causes gas expansion: This is the most direct and primary cause. The higher the altitude, the lower the atmospheric pressure. According to Boyle's law, at constant temperature, the volume…	People often experience bloating or indigestion at high altitudes, primarily due to a combination of physiological changes and environmental factors. The main causes are as follows: The impact of hypoxia: Decreased blood flow to the digestive system: In a hypoxic environment, the body prioritizes the supply of limited oxygen and blood to vital organs such as the brain and heart. This means that b…	People often experience bloating or indigestion in high altitude environments, primarily due to a complex combination of physiological changes and environmental factors: The impact of low oxygen (hypoxia): Decreased blood flow to the digestive system: When the body is hypoxic, blood vessels constrict to redistribute blood flow to prioritize oxygen supply to vital organs like the brain and heart. …	At high altitudes (generally those above 2,500 meters), people often experience bloating, indigestion, or decreased appetite. This is primarily related to low air pressure, hypoxia, and the resulting physiological changes. The specific mechanisms are as follows: --- Main causes: 1. Intestinal gas expansion (core factor) - Reduced air pressure: Atmospheric pressure at high altitudes is significant…	Abdominal bloating or indigestion are common in high altitude environments, primarily due to the following physiological mechanisms: 1. Low Air Pressure and Intestinal Gas Expansion - Increased Gas Volume: Atmospheric pressure decreases at altitude (the pressure drops by approximately 30 hPa for every 300 meters increase in altitude). Gas in the intestines expands due to the low pressure (accordi…	At altitudes (generally those above 2,500 meters), people often experience bloating or indigestion. This is primarily due to the combined effects of the following factors: 1. Low pressure and gas expansion (physical factors) Boyle's Law: Atmospheric pressure decreases significantly with increasing altitude. A certain amount of gas (swallowed air and fermented food) exists within the human gastroi…	The main reasons why people often experience bloating or indigestion in high-altitude environments are as follows: 1. Low oxygen: The high altitude of plateaus results in relatively low oxygen levels in the air. When hypoxic, the body accelerates its breathing rate to obtain sufficient oxygen, which can slow gastrointestinal motility and lead to bloating. 2. Low air pressure: The low air pressure…	The main reasons why people often experience bloating or indigestion in high altitude environments are as follows: 1. Thin air: Plateaus are located at high altitudes, and the oxygen content in the air is relatively low. To adapt to the low-oxygen environment, the human body accelerates its metabolism, leading to faster gastrointestinal motility. This increased motility can cause discomfort, such…	The main reasons why people often experience bloating and indigestion in high-altitude environments are related to the following factors: 1. Hypoxic environment: Oxygen concentrations are lower in high-altitude areas, and the body's red blood cells need to produce more hemoglobin to adapt to this low-oxygen environment. This process can cause changes in digestive system function, such as reduced …	According to Chapter 2 of High Altitude Medicine, people often experience bloating or indigestion in high-altitude environments, primarily because hypoxia directly inhibits the normal function of the digestive system. This is a common component of acute altitude sickness, and its core mechanism is as follows: I. Core Cause: Inhibition of Gastrointestinal Motility (Slowed Peristalsis) 1. Delayed G…
50	Due to the unique climate and environmental conditions of high altitude areas, the risk of constipation may indeed increase. Here are several reasons and how to prevent constipation: Reasons why constipation is common in high altitude areas: 1. Thin air and lack of oxygen: Low oxygen levels in high altitude areas can slow metabolism and intestinal motility, leading to constipation. 2. Rapid water…	Yes, constipation is indeed more common in the plateau. This is closely related to the unique plateau environment and the body's adaptation process. Constipation is a common digestive problem in the plateau, often caused by a variety of factors. The following are several reasons why the plateau environment can easily lead to constipation and corresponding preventive measures: Reasons for constipa…	Constipation is indeed more common in plateaus than in lower altitudes. This is closely related to factors such as the low oxygen environment, dry climate, dietary structure, and physiological adaptations. Constipation is more common in plateaus, primarily due to slowed intestinal motility, dehydration, and changes in dietary habits. Below is a detailed analysis of the causes and preventative mea…	Yes, constipation is more common in high altitude areas. It's a common symptom of altitude sickness, often referred to as "altitude bowel syndrome." Why is constipation more common in high altitude areas? There are several main reasons: 1. Dehydration: The thinner air and lower humidity in high altitude areas, combined with increased breathing and sweating (even if you don't notice it), accelerat…	Yes, constipation is indeed more common in high-altitude areas. This is primarily due to a combination of physiological changes unique to the plateau environment, changes in lifestyle habits, and psychological factors. Why is constipation more common in high-altitude areas? Dehydration and increased fluid loss: Dry air: The air at high altitudes is thin and dry, causing the body to lose more wate…	Yes, constipation is more common in high altitude areas. This is due to a combination of physiological and environmental factors. Why is constipation more common in high altitude areas? Dehydration: This is the primary factor. Dry air: The air at high altitudes is thin and dry, so the body loses more water through breathing and evaporation from the skin. Rapid breathing: To adapt to the low oxyge…	Yes, constipation is more common in high altitude areas. This is primarily due to a combination of the plateau's unique environmental factors and the physiological changes that occur during adaptation. Main causes: 1. Hypoxic environment (the core of altitude sickness): Low oxygen levels are the most prominent characteristic of altitude sickness. In a hypoxic environment, the body prioritizes oxy…	Yes, constipation is more common in high-altitude areas, often referred to as "altitude constipation." The main causes include: 1. Hypoxic environment: Hypoxia in high altitudes affects the body's overall physiological functions, including digestive motility. Intestinal motility slows, food residues remain in the intestines for extended periods, and water is overabsorbed, leading to dry, hard sto…	Yes, constipation is indeed more common in high-altitude areas. This is primarily due to the unique environmental factors of the plateau and the body's adaptation process. Main causes: 1. Hypoxia: This is the core cause. The low oxygen content in high-altitude air causes the body to adapt by prioritizing blood flow to vital organs like the heart and brain, resulting in a relatively reduced blood …	The high altitude, low air pressure, and dry air of the plateau can impair gastrointestinal function, increasing the risk of constipation. However, this doesn't guarantee constipation in the plateau; it also depends on individual dietary habits and lifestyle. To prevent constipation in the plateau, the following measures can be taken: 1. Adjust your diet: Increase your intake of dietary fiber, su…	Due to the high altitude and thin oxygen levels in plateau areas, human metabolism may be affected, including intestinal function. Therefore, people living in plateau areas may be more susceptible to constipation. However, this does not mean that all people living in plateaus will suffer from constipation, as the occurrence of constipation is influenced by various factors, including individual di…	Due to the high altitude, the thinner oxygen levels and slower metabolism in high-altitude areas may increase the risk of constipation. However, this does not mean that all people living in high-altitude areas are more prone to constipation, nor that certain methods cannot be used to prevent it. Key methods for preventing constipation in high-altitude areas include: 1. Dietary Adjustments: - Incr…	According to Chapter 2 of High Altitude Medicine, constipation is indeed more common in high-altitude areas. This is a common consequence of altered digestive system function in high-altitude environments, primarily caused by hypoxia and a series of physiological changes. I. Main Causes: Why is Constipation More Common? 1. Slower Intestinal Motility (Core Cause) Mechanism: High-altitude hypoxia a…
51	The risk of gastrointestinal infections may indeed increase in high-altitude environments. The main reasons are as follows: 1. Climate Change and Hypoxia The plateau climate is relatively harsh, and the hypoxic environment may weaken the human immune system and reduce disease resistance. Furthermore, the cold, dry climate and thin air can easily lead to poor adaptation, making gastrointestinal in…	Yes, the risk of gastrointestinal infections may increase in high-altitude environments due to a variety of factors. Factors such as the plateau's climate, diet, and environmental hygiene can all contribute to gastrointestinal infections. The following are reasons for the increased risk of gastrointestinal infections in high-altitude environments and preventative measures: Reasons for the increas…	The risk of gastrointestinal infections may indeed increase in high-altitude environments, especially for newly arrived visitors and those whose bodies have not yet fully adapted. The unique characteristics of the plateau environment, including low oxygen levels, the dry and cold climate, dietary changes, and differences in lifestyle habits, may affect the immune system and the normal function of…	Yes, the risk of gastrointestinal infections may increase in high-altitude environments. This is primarily due to the following factors: 1. Physiological changes (host factors): The impact of hypoxia on the intestine: The low oxygen (hypoxia) conditions unique to high-altitude environments may affect intestinal blood flow and intestinal barrier function. Studies have shown that hypoxia may increa…	The risk of gastrointestinal infections may indeed increase at high altitudes. This isn't due to a single factor, but rather to a combination of physiological, environmental, and behavioral factors. Reasons for the increased risk of gastrointestinal infections at high altitudes: Physiological factors: The impact of hypoxia on the gastrointestinal tract: In the hypoxic environment of high altitude…	Yes, the risk of gastrointestinal infections generally increases at high altitudes. This is primarily due to a combination of the following factors: Reasons for the increased risk of gastrointestinal infections at high altitudes: Physiological changes (direct impact): Hypoxia (hypoxia) affects the intestines: The low oxygen environment at high altitudes may affect the integrity and function of th…	The risk of gastrointestinal infections may indeed increase in high-altitude environments, primarily due to the challenges the plateau's unique natural environment poses to human physiology, sanitation, and water safety. The following is a detailed analysis and preventative measures: I. Reasons for the Increased Risk of Gastrointestinal Infections in High Altitude Environments 1. Physiological Im…	Yes, the risk of gastrointestinal infections is generally significantly increased in high-altitude environments. This is primarily due to a combination of the unique characteristics of the plateau environment and the traveler's own personal factors. Reasons for the increased risk: 1. High risk of water source contamination: Weak infrastructure: Water treatment, purification facilities, and sewage…	The risk of gastrointestinal infections may indeed increase in high-altitude environments, primarily due to factors such as the plateau's unique environment, sanitary conditions, changes in dietary habits, and physiological adaptations. The following are the reasons for the increased risk and targeted preventive measures: --- I. Reasons Why High-Altitude Environments Increase the Risk of Gastroin…	Due to the low oxygen content at high altitudes, the body may experience a range of symptoms, including gastrointestinal disturbances. This can increase the risk of gastrointestinal infections. To prevent gastrointestinal infections at high altitudes, the following measures can be taken: 1. Maintain good personal hygiene: Wash your hands thoroughly, especially before meals and after using the res…	At high altitudes, due to the reduced oxygen content and increased altitude, the human body may experience a range of discomfort. These reactions may include headaches, nausea, vomiting, fatigue, and may also affect the immune system. When the immune system is weakened, the gastrointestinal tract is more susceptible to disease, and therefore, the risk of gastrointestinal infections in high altitu…	The risk of gastrointestinal infections may indeed increase in high-altitude areas. This is primarily due to the following characteristics: 1. Hypoxia: The high altitude and thin air of the plateau cause a range of discomfort, such as headaches, fatigue, and difficulty breathing. Prolonged exposure to this low-oxygen environment can negatively impact the immune system, increasing the risk of infe…	According to Chapter 2 of High Altitude Medicine, the risk of gastrointestinal infections does indeed increase in high-altitude environments. This is not because high altitudes themselves produce more pathogens, but because the physiological state of the human body at high altitudes, combined with the external environment, creates conditions more conducive to infection. I. Main Reasons for Increa…
52	Residents of high-altitude areas, due to long-term exposure to low-oxygen environments, may experience gastrointestinal health issues, particularly due to factors such as low oxygen levels, climate change, and dietary habits. The frequency of gastrointestinal health checks is generally determined based on individual health conditions and a doctor's advice. Here are some guidelines: 1. General Rec…	Due to the unique characteristics of the high-altitude environment (such as low oxygen levels and dry climates), residents of plateau areas often experience gastrointestinal health issues. Therefore, regular gastrointestinal health checkups are crucial for these residents. Generally, the following are recommended checkup frequencies and key points: 1. Routine Health Checkup Frequency Annual Gastr…	Residents of high-altitude areas require special attention to gastrointestinal health, as the unique characteristics of the plateau environment may affect gastrointestinal function. Factors such as low oxygen levels, dry climates, and a different diet can contribute to common gastrointestinal problems, such as indigestion, gastrointestinal dysfunction, and even gastrointestinal infections. Theref…	As with residents in other areas, the frequency of gastrointestinal health checkups for residents living in plateau areas doesn't have a fixed, one-size-fits-all schedule. Instead, it requires a comprehensive assessment based on a variety of factors, including individual circumstances, age, health status, family history, and the presence of gastrointestinal symptoms. However, given the unique env…	There's no fixed standard for the frequency of gastrointestinal health checks for residents living in high-altitude areas. It depends on a variety of factors, including age, gender, family medical history, personal health status, lifestyle, and the presence of any gastrointestinal symptoms. However, given the unique environmental factors and lifestyle habits that may exist in high-altitude areas,…	The frequency of gastrointestinal health screenings for residents in high-altitude areas is similar to the general recommendations for residents in lower-lying areas. However, due to the potential additional health concerns associated with the high-altitude environment, greater emphasis and a personalized approach are required. Core Principles: There is no fixed, one-size-fits-all frequency: scre…	There's no universal standard for the frequency of gastrointestinal health checks for residents of the plateau. This frequency depends primarily on individual risk factors, age, symptoms, and local medical resources. Key considerations and recommendations are as follows: 1. General population with no specific risk factors and no symptoms For those under 40: A routine physical exam (e.g., annually…	There's no universal standard for the frequency of gastrointestinal health checks for residents of the plateau. This frequency depends on individual health status, age, lifestyle, family history, and specific plateau environmental factors. However, some recommendations can be provided based on the unique plateau environment and risk factors: Key Considerations 1. Special Environmental Impacts of …	There's no universal standard for the frequency of gastrointestinal health screenings for residents living in plateau areas; it should be determined based on individual risk factors, health status, and local medical conditions. However, due to the unique characteristics of the plateau environment (such as low pressure and oxygen levels, strong ultraviolet rays, and dietary habits), residents may …	For residents of high-altitude areas, regular gastrointestinal health checks are recommended to promptly identify and address potential issues, as the high-altitude environment may have certain effects on the gastrointestinal tract. The specific frequency of checks should be determined based on individual health status, age, family medical history, and other factors. Generally speaking, for those…	There's no fixed standard for the frequency of gastrointestinal health checks for residents of high-altitude areas, as it's influenced by a variety of factors, including age, health status, lifestyle, and whether or not they have specific gastrointestinal diseases. However, in general, regular gastrointestinal health checks are beneficial. For individuals who frequently live in high-altitude area…	For residents of high-altitude areas, the frequency of gastrointestinal health checkups is determined by individual age, health status, and risk factors. Generally, the following recommendations are provided: 1. Children and adolescents: A gastrointestinal health checkup is generally recommended every 1-2 years, especially if they have gastrointestinal symptoms or a family history of gastrointest…	According to Chapter 2 of High Altitude Medicine, and in conjunction with clinical practice, the frequency of gastrointestinal health checkups for residents of high-altitude areas should be based on individual risk factors, rather than a uniform fixed period. The core principle is "risk stratification and targeted screening". I. Risk Assessment and Stratification Recommendations 1. General Risk P…
53	Due to the unique geographical and climatic conditions, residents of plateau areas often experience a greater burden on their gastrointestinal tract. To adapt to the plateau environment, dietary adjustments can effectively reduce the burden on the gastrointestinal tract and help maintain good health. Here are some suggestions: 1. Increase easily digestible foods The thin air and low air pressure …	In high-altitude areas, low oxygen levels, dry climate, and dietary habits can put extra strain on residents' gastrointestinal tracts. To reduce gastrointestinal burden and improve digestive function, the following dietary adjustments are recommended: 1. Increase dietary fiber intake Dietary fiber is essential for promoting gastrointestinal motility and preventing constipation. Constipation is a …	The unique environment of the plateau (low oxygen levels, dry climate, cold weather, etc.) can put additional strain on gastrointestinal health. Therefore, residents of the plateau need to make appropriate dietary adjustments to reduce gastrointestinal burden, promote digestion and absorption, and avoid gastrointestinal discomfort and illness. Here are some dietary adjustments: 1. Maintain a ligh…	The high altitude, low air pressure, thin oxygen content, and cold, dry climate of the plateau can affect the human digestive system. This can slow gastrointestinal motility and reduce digestive juice secretion, thereby increasing the burden on the gastrointestinal tract. Therefore, plateau residents need to make the following dietary adjustments to alleviate discomfort: I. General Principles: 1.…	The high altitude, low air pressure, thin oxygen content, and cold, dry climate of plateau regions can negatively impact the digestive system. This can slow gastrointestinal motility and reduce digestive enzyme secretion, increasing gastrointestinal burden and leading to discomfort such as loss of appetite, bloating, and constipation. Therefore, those living in or traveling to plateau areas shoul…	Due to the high altitude, low air pressure, thin oxygen content, and cold, dry climate of plateau regions, these conditions can affect the digestive system, leading to slower gastrointestinal motility, decreased digestive juice secretion, and decreased appetite, thus increasing the burden on the gastrointestinal tract. Therefore, residents of or traveling to plateau areas should pay special atten…	In plateau areas, the unique environmental factors of low oxygen, low air pressure, cold, and dryness can affect the human digestive system, leading to problems such as loss of appetite, bloating, abdominal pain, indigestion, and even diarrhea. To reduce the burden on the gastrointestinal tract, plateau residents can adopt the following dietary adjustments: 🍽 Core Principle: Choose easily digesti…	The low pressure and hypoxia of the plateau significantly impact digestive function (reduced digestive enzyme secretion and slower gastrointestinal motility). Therefore, a balanced diet is crucial to reduce gastrointestinal burden and prevent bloating, constipation, indigestion, and even more serious digestive issues (such as bleeding). The following dietary adjustments are tailored for plateau r…	Residents of high-altitude areas should adjust their diet to reduce gastrointestinal burden, taking into account the impact of the high-altitude environment (low oxygen, low temperature, and dryness) on digestive function. Here are some scientific and practical suggestions: Core Principles: Easy Digestion, High Nutrition, and Avoid Irritation 1. Choose Easy-to-Digest Cooking Methods: Use stewing,…	1. Reduce greasy foods: Residents of plateau areas often face thinner air, which can put a strain on the digestive system. Therefore, reducing greasy foods can help reduce the burden on the gastrointestinal tract. 2. Increase dietary fiber: Dietary fiber can improve digestion and prevent constipation, thereby reducing the burden on the gastrointestinal tract. Incorporating fiber-rich foods such a…	Due to the high altitude and thin oxygen levels, residents of plateau areas require more energy and nutrients to adapt to the environment, making dietary adjustments particularly important. The following are some suggestions to help residents adjust their diet to reduce gastrointestinal burden: 1. Increase carbohydrate intake: In plateau areas, due to the lack of oxygen, the body requires more en…	Due to the high altitude and thin oxygen levels, residents of plateau areas may experience symptoms of discomfort, such as headaches, nausea, vomiting, insomnia, and fatigue. These symptoms are associated with gastrointestinal disorders. To reduce the burden on the gastrointestinal tract, residents of plateau areas can adopt the following dietary adjustments: 1. Reduce food intake: Because the ga…	According to Chapter 2 of High Altitude Medicine, the low-oxygen environment at high altitudes significantly inhibits digestive system function. To reduce the burden on the gastrointestinal tract, residents of high-altitude areas should follow the core principles of "reduced load, easy digestion, and guaranteed nutrition", and make the following targeted adjustments to their diet: I. Adjusting Ea…
54	Due to the thin air, low oxygen content, and low air pressure in high-altitude environments, the human body's physiological responses are often unique. Therefore, gastrointestinal symptoms (such as nausea, vomiting, loss of appetite, and abdominal distension) are relatively common in high-altitude areas. The following are some common medications and methods to alleviate these symptoms: 1. Anti-na…	In high altitude environments, due to factors such as hypoxia, dry weather, and dietary changes, many people may experience gastrointestinal symptoms such as nausea, vomiting, indigestion, bloating, and constipation. While dietary and lifestyle adjustments are important for preventing and alleviating gastrointestinal discomfort, medication can also be an effective adjunct in some cases. The follo…	Due to the low oxygen content, dry climate, and large temperature fluctuations at high altitudes, many people experience gastrointestinal discomfort, such as bloating, indigestion, constipation, and diarrhea. Appropriate medication can help alleviate these symptoms, but caution is required when using medications, as the high altitude environment may affect their absorption, metabolism, and effect…	Gastrointestinal symptoms (such as nausea, vomiting, bloating, indigestion, diarrhea, or constipation) are common in high-altitude environments due to various factors, including low oxygen levels, changes in air pressure, cold weather, irregular diets, and stress responses. Before using medication to alleviate symptoms, it's important to understand some basic principles and preventative measures.…	In high altitude environments, gastrointestinal symptoms such as nausea, vomiting, loss of appetite, bloating, abdominal pain, constipation, or diarrhea are very common due to factors such as reduced oxygen levels, pressure fluctuations, cold temperatures, dietary changes, and acute mountain sickness (AMS). Appropriate medication can effectively alleviate these symptoms, but it is even more impor…	At high altitudes, due to decreased air pressure, insufficient oxygen, and the body's inability to adapt to the changing environment, the digestive system may be affected, leading to gastrointestinal symptoms such as nausea, vomiting, bloating, indigestion, diarrhea, or constipation. While medication is a helpful tool for managing these symptoms, it's even more important to combine non-drug measu…	Gastrointestinal discomfort (such as nausea, vomiting, bloating, loss of appetite, and diarrhea) is a common symptom of altitude sickness in high altitude environments. These symptoms are primarily caused by factors such as low oxygen levels, low pressure, dryness, cold weather, and autonomic nervous system dysfunction during acclimatization. Medications should be used with caution and follow the…	In high altitude environments, low oxygen levels, low pressure, dryness, and cold weather can easily affect gastrointestinal function, leading to symptoms such as loss of appetite, nausea, vomiting, abdominal distension, abdominal pain, diarrhea, and constipation. Appropriate medication can alleviate these discomforts, but prevention and careful use are key. Common Symptoms of High Altitude Gastr…	Caution is advised when using medication to relieve gastrointestinal discomfort (such as nausea, vomiting, diarrhea, loss of appetite, and bloating) at high altitude. Non-pharmacological measures and seeking professional medical advice should be prioritized. Below are some key information and common medication recommendations: Core Principles: 1. Prioritize ruling out severe altitude sickness: Ga…	At high altitudes, due to the reduced oxygen levels caused by the high altitude, people may experience a range of discomfort, including gastrointestinal discomfort. Medication may be helpful in these situations. However, before using medication, always consult a doctor or healthcare professional, as improper medication use may lead to side effects or other health problems. Here are some suggestio…	In high-altitude environments, due to the reduced oxygen levels caused by the high altitude, the human body may experience a range of discomfort, including gastrointestinal discomfort. To alleviate these symptoms, the following medications may be considered: 1. Rhodiola rosea: Rhodiola rosea is a herbal remedy commonly used in high-altitude areas. It is believed to help enhance the body's adaptab…	At high altitudes, the oxygen depletion caused by the altitude can lead to a range of discomfort, including gastrointestinal discomfort. To alleviate these symptoms, the following medications may be considered: 1. Compound Danshen Tablets: This medication can help improve blood flow to the myocardium and is effective in preventing and treating symptoms such as palpitations and chest tightness cau…	According to Chapter 2 of High Altitude Medicine, extreme caution must be exercised when using medication to relieve gastrointestinal discomfort in high-altitude environments. The core principle is: "Choose medication according to symptoms, prioritize gentle treatment, prioritize correcting hypoxia, and only use medication when necessary." The following are guidelines for medication use for diffe…
55	Due to fluctuations in air pressure, temperature, and oxygen concentration, visitors' bodies need to adapt to the unique environment in the plateau. This can also affect the digestive system, so it's crucial to take preventative measures. Here are some tips for protecting your digestive system: 1. Acclimate to the plateau and ascend gradually. The air in the plateau is thinner and contains relati…	When traveling to the plateau, the unique environment can affect your digestive system. The lack of oxygen, dry climate, and changes in dietary habits can all cause gastrointestinal discomfort, such as bloating, indigestion, constipation, and nausea. To maintain good digestive health, here are some practical tips: 1. Acclimate gradually to the plateau environment Accelerate slowly: If possible, a…	Due to the unique climate and environment of the plateau, travelers often experience digestive issues such as bloating, indigestion, constipation, and diarrhea. To protect their digestive health, travelers can take preventative measures and adjust their dietary habits. The following are tips for maintaining digestive health for travelers traveling to the plateau: 1. Acclimate to the plateau envir…	When traveling to the plateau, factors such as increased altitude, changes in air pressure, reduced oxygen levels, dry weather, and changes in dietary habits may affect the digestive system, leading to symptoms such as loss of appetite, nausea, vomiting, bloating, diarrhea, or constipation. To protect your digestive system, here are some tips: I. Pre-trip preparation: 1. Consult a doctor: If you …	When traveling to the plateau, factors such as increased altitude, changes in air pressure, reduced oxygen levels, large temperature swings, and changes in dietary habits can easily affect the digestive system, leading to discomfort such as nausea, vomiting, bloating, loss of appetite, diarrhea, or constipation. Here are some tips for maintaining digestive health: 1. Pre-trip preparation: Consult…	Traveling to the plateau, due to factors such as increased altitude, decreased air pressure, and reduced oxygen levels, can cause a series of physiological changes in the body, potentially affecting the digestive system. These changes can include loss of appetite, nausea, bloating, constipation, or diarrhea. Here are some tips for maintaining a healthy digestive system: 1. Dietary Principles: Lig…	When traveling to the plateau, maintaining a healthy digestive system is crucial. The plateau's low pressure, low oxygen levels, dryness, and strong ultraviolet rays can easily trigger gastrointestinal disorders. Here are some scientific and practical suggestions: --- 1. Diet: Focus on mild and easily digestible foods 1. Avoid greasy and spicy foods: - Reduce fried foods, fatty meats, and heavy h…	Maintaining a healthy digestive system is crucial when traveling in the plateau. Low oxygen levels, cold temperatures, changes in air pressure, and changes in dietary habits can all pose challenges. Here are some practical tips for travelers: 🍽 1. Dietary Choices and Habits 1. Prioritize bland, easily digestible foods - Main food choices: Congee, noodles, soft rice, and other easily digestible ca…	Digestive health issues are often overlooked when traveling to the plateau. However, hypoxia, dietary changes, and differences in atmospheric pressure can all cause discomfort (such as bloating, diarrhea, constipation, or indigestion). Here are some practical tips for protecting your digestive system: --- I. Dietary Principles: Moderate, Hygienic, and Easily Digestible 1. Avoid Raw and Cold Foods…	Traveling to the plateau may present some digestive challenges due to the reduced oxygen and decreased air pressure. Here are some tips for maintaining a healthy digestive system: 1. Preventing Altitude Sickness: - Before traveling to the plateau, exercise regularly to improve your endurance. - Get adequate rest and avoid excessive fatigue. - Avoid rapid ascents; increase altitude gradually. 2. D…	For travelers traveling to the plateau, the following recommendations are provided to protect the health of the digestive system: 1. Dietary Adjustment: - Due to the high altitude and thin oxygen in the plateau, travelers' digestive systems may be affected. Therefore, it is recommended to choose easily digestible, nutritious foods, such as vegetables, fruits, and whole grains, to reduce the burde…	For travelers to the plateau, maintaining a healthy digestive system is crucial, as the high-altitude environment can impact the digestive system. Here are some tips: 1. Eat a balanced diet: Due to the low oxygen levels in the plateau, the body requires more nutrients to adapt. Ensure a balanced diet with adequate protein, carbohydrates, fat, vitamins, and minerals to support normal body function…	According to Chapter 16 of High Altitude Medicine, tourists traveling to high altitudes should follow the principles of "prevention first, careful diet, appropriate behavior, and timely intervention" to protect their digestive health. The following are specific and actionable suggestions: I. Pre-trip Preparation (Laying the Foundation) 1. Gastrointestinal Function Assessment: Ensure you have no a…
56	At high altitudes, due to the decrease in atmospheric oxygen partial pressure, the human body undergoes a series of physiological changes to adapt to the low oxygen environment. One of these changes is an increase in red blood cell count and hemoglobin concentration to enhance the blood's oxygen-carrying capacity. These changes can lead to: I. Changes in blood viscosity: At high altitudes: Red bl…	At high altitudes, due to lack of oxygen, the body adapts to the hypoxic conditions through various physiological mechanisms. One of these adaptations is an increase in red blood cell count and hemoglobin concentration. This adaptive response may lead to increased blood viscosity. Specifically, the changes in blood viscosity at high altitudes and their impact on the human body are as follows: 1. …	At high altitudes, air pressure decreases and the oxygen content in the air decreases with increasing altitude. To cope with this low oxygen environment, the human body undergoes a series of adaptive changes, one of which is an increase in blood viscosity. This change can have a double-edged effect on the body: while it helps improve the blood's oxygen-carrying capacity, it can also have adverse …	Due to low oxygen levels (high altitude hypoxia), the human body undergoes a series of physiological adaptations, including a significant increase in blood viscosity. Reasons for changes in blood viscosity: 1. Increased red blood cell count (high altitude polycythemia/secondary polycythemia): The low oxygen level at high altitude stimulates the kidneys to secrete more erythropoietin (EPO). EPO st…	At high altitudes, due to the thin air and reduced oxygen partial pressure (hypoxia), the human body undergoes a series of physiological changes to adapt to this environment, among which changes in blood viscosity are significant and important. Changes in Blood Viscosity: Blood viscosity increases significantly at high altitudes. This is primarily due to the following factors: Increased red blood…	At high altitudes, the thin air reduces the partial pressure of oxygen. To adapt to this low-oxygen environment, the human body undergoes a series of physiological changes, one of which is changes in blood viscosity. Changes in Blood Viscosity at High Altitudes At high altitudes, blood viscosity typically increases significantly. The main mechanisms include: Polycythemia: This is the primary fact…	At high altitudes, blood viscosity typically increases. This is a compensatory response to the hypoxic environment, but it can lead to a range of adverse effects. The following are the specific mechanisms of change and potential risks: --- I. Causes of Increased Blood Viscosity 1. Increased Red Blood Cells - The hypoxic environment at high altitudes stimulates the kidneys to secrete erythropoieti…	At high altitudes, blood viscosity typically increases. This change is primarily a physiological compensatory and adaptive response caused by the combined effects of low oxygen levels, low temperatures, and dryness, but it can also lead to a number of adverse effects. Main mechanisms contributing to increased blood viscosity: 1. Erythrocytosis: This is the primary cause. Hypoxic stimulation: The …	At high altitudes (generally those above 2,500 meters), blood viscosity typically increases due to the combined effects of low oxygen levels, low temperatures, and dryness. This can have a range of adverse effects on the human body. The main mechanisms and consequences are as follows: Main causes of increased blood viscosity 1. Polycythemia vera (secondary polycythemia): Hypoxic stimulation: The …	At high altitudes, the thinner air and lower oxygen content can cause a range of discomfort. One of these symptoms is a change in blood viscosity. At high altitudes, blood viscosity typically decreases. This is because as altitude increases, the oxygen content in the air decreases. To adapt to the low oxygen level, the body accelerates blood circulation to obtain more oxygen. This results in fast…	At high altitudes, the low oxygen concentration can cause a range of physiological reactions in the human body. Changes in blood viscosity are a key physiological indicator. 1. Increased blood viscosity: As altitude increases, the oxygen content in the air decreases. To adapt to this low-oxygen environment, the body increases its red blood cell count to improve its oxygen-carrying capacity. This …	At high altitudes, atmospheric pressure gradually decreases with increasing altitude. This causes a decrease in water content in the human body, which in turn causes the blood to concentrate. Consequently, blood viscosity generally increases. Increased blood viscosity can have the following adverse effects on the human body: 1. Slowed blood flow: As blood becomes thicker, its flow slows, potentia…	According to Chapter 2 of High Altitude Medicine, the hypoxic environment at high altitudes leads to a significantly increased blood viscosity, a crucial pathophysiological change with numerous adverse effects on the human body. I. Causes of Increased Blood Viscosity 1. Increased Red Blood Cell Count (Primary Cause) Mechanism: Upon sensing hypoxia, the kidneys secrete erythropoietin (EPO), stimul…
57	At high altitudes, due to the thin air and low oxygen concentration, the human body undergoes a series of adaptive physiological changes. Platelet function and the coagulation system also undergo certain changes to adapt to the hypoxic environment. The following are some key changes: 1. Changes in Platelet Function Thrombocytosis: Due to the hypoxic stimulation of the hypoxic environment, the bon…	At high altitudes, due to the thin air and low oxygen concentration, the human body must make a series of physiological adjustments to adapt to the hypoxic environment. Changes in platelet function and the coagulation system also occur. These changes help enhance the blood's oxygen-carrying capacity and, to a certain extent, protect the body from bleeding or other injuries. Specific changes inclu…	In plateau environments, due to the decrease in oxygen content, the body needs to cope with low oxygen pressure through a series of adaptive mechanisms, including adjustments to platelet function and the coagulation system. These changes help maintain the balance of blood circulation and blood coagulation, but may also bring some potential risks. The following details the changes in platelet func…	At high altitude, the human body is exposed to a variety of environmental stresses, including hypoxia, cold, dryness, and strong ultraviolet rays. These factors significantly impact platelet function and the coagulation system, leading to a series of adaptive changes, often manifesting as a procoagulant state. I. Changes in Platelet Function The high altitude hypoxic environment affects platelet …	At high altitude, the human body undergoes a series of physiological changes to adapt to hypoxic conditions, with changes in the coagulation system and platelet function being particularly significant. These changes are complex and multifaceted, typically manifesting as increased overall coagulation activity and an increased risk of thrombosis. 1. Changes in Platelet Function at Altitude Changes …	At high altitude, due to multiple factors such as hypoxia, low temperatures, high ultraviolet radiation, dehydration, and physiological stress, the human blood system, particularly platelet function and the coagulation system, undergoes a series of complex changes. These changes are both adaptive and may increase the risk of thrombosis. Changes in Platelet Function at High Altitude: Platelets pla…	At high altitudes (generally above 2,500 meters), environmental factors such as low oxygen partial pressure (hypoxia), low temperatures, dryness, and increased ultraviolet radiation can cause a series of adaptive or pathological changes in the human blood system, particularly in platelet function and the coagulation system. These changes are primarily physiological responses to chronic hypoxia, b…	Under the hypoxic environment of high altitude, the human blood system (particularly platelet function and the coagulation system) undergoes a series of adaptive changes to cope with hypoxic stress. These changes may be compensatory or increase the risk of certain pathologies (such as thrombosis). The main changes are as follows: --- I. Changes in Platelet Function 1. Enhanced Platelet Activation…	In the hypoxic environment of high altitude, the human blood system and coagulation function undergo a series of adaptive changes to cope with the challenges of insufficient oxygen supply. These changes are both compensatory adjustments and may also bring potential risks (such as thrombotic tendencies). The following are the main changes: I. Changes in Platelet Function 1. Platelet count may incr…	At high altitude, the human body undergoes some adaptive and nonspecific changes in platelet function and coagulation. These changes may vary among individuals, but the following are some common changes: Changes in Platelet Function 1. Platelet Count: Initially, as altitude increases, platelet counts may increase to the highest point within the physiological range, a phenomenon known as "high-alt…	Due to the low oxygen levels at high altitudes, the human body undergoes a series of physiological adaptive changes. These changes primarily manifest in the following aspects of platelet function and the coagulation system: 1. Changes in platelet function: - Increased platelet aggregation: To cope with the hypoxic environment, the bone marrow may increase platelet production to promote blood coag…	At high altitude, the human body undergoes a series of physiological responses to adapt to the hypoxic environment. These responses affect platelet function and the normal functioning of the coagulation system. The following is a detailed explanation: Changes in Platelet Function 1. Increased Platelet Count: At high altitude, hypoxia stimulates the bone marrow to produce more red blood cells, lea…	According to Chapter 2 of High Altitude Medicine, the hypoxic environment at high altitudes has complex and seemingly contradictory effects on platelet function and the coagulation system. Its core characteristic is "enhanced coagulation function, significantly increased risk of thrombosis". I. Changes in Platelet Function: Increased Activity, Easier Aggregation High-altitude hypoxia does not inc…
58	Plateau residents typically have more red blood cells than those living in the plains, primarily because the low oxygen levels in the plateau environment stimulate an adaptive response in the body. The following are the specific reasons for this phenomenon: 1. The Impact of the Hypoxic Environment Oxygen Digestion: Due to the high altitude, the oxygen concentration in the air in plateau areas is …	Plateau residents typically have higher red blood cell counts than residents of the plains. This is a physiological adaptation to the low oxygen levels of the plateau environment. Due to the low oxygen concentration in the air, the human body uses a series of mechanisms to increase the blood's oxygen-carrying capacity, the most important of which is an increase in red blood cell count. Specifical…	High-altitude residents typically have higher red blood cell counts than those living in plains, primarily because they live in a low-oxygen environment for a long time. To adapt, their bodies undergo a series of physiological and biochemical adjustments. The following explains the mechanism of this phenomenon in detail: 1. Hypoxia stimulates the secretion of erythropoietin (EPO). The oxygen cont…	High-altitude residents typically have more red blood cells than those living in the plains, a key physiological adaptation to the plateau's hypoxic environment. This process occurs as follows: High-altitude hypoxia: As altitude increases, atmospheric pressure decreases, leading to a decrease in the partial pressure of oxygen in the air (oxygen partial pressure). This means that with each breath,…	High-altitude residents typically have more red blood cells than residents of the plains. This is a physiological compensatory adaptation, primarily designed to cope with the uniquely low oxygen environment of the plateau. The specific mechanism is as follows: Characteristics of the Plateau Environment: Hypoxia Atmospheric pressure decreases with increasing altitude. While the percentage of oxyge…	High-altitude residents typically have more red blood cells than those living in the plains. This is a crucial physiological adaptation designed to help them survive and function in low-oxygen environments. The reasons are as follows: High-altitude hypoxia (hypoxic environment): As altitude increases, atmospheric pressure decreases, leading to a decrease in the partial pressure of oxygen in the a…	High-altitude residents typically have more red blood cells than residents of the plains. This is a key physiological adaptation to the low-oxygen environment of high altitudes. The fundamental reason for this is the reduced partial pressure of oxygen in the air. The following is a detailed explanation: 1. Hypoxic Environment: At higher altitudes, atmospheric pressure decreases, and the partial p…	Residents of high plateaus typically have higher red blood cell counts than those living in the plains. This is a key physiological adaptation mechanism for the body's response to the low oxygen levels of the plateau. The reasons are as follows: 1. Hypoxic Environment: The thinner air and lower atmospheric pressure in plateaus significantly reduce the partial pressure of oxygen in the air we brea…	Residents of high-altitude areas typically have more red blood cells than those living in the plains. This is primarily a physiological compensatory mechanism to adapt to the low oxygen levels of the plateau. The following is a detailed explanation: 1. Core Cause: Low Oxygen Partial Pressure As altitude increases, atmospheric pressure decreases, and the oxygen partial pressure in the air also dec…	The effect of altitude on red blood cell count is a complex physiological process. First, it's important to clarify that while plateau residents generally have more red blood cells than those living in the plains, this doesn't mean that all people living at high altitudes have more red blood cells. This phenomenon primarily occurs in those who have lived at high altitudes for extended periods. At…	Plateau residents typically have higher red blood cell counts than residents of the plains, primarily due to the effects of the high-altitude environment on the human body. Here's my thought process and analysis: 1. Changes in oxygen concentration: Oxygen concentrations in plateau areas are relatively low, approximately one-third to one-fifth of those at sea level. To adapt to this low-oxygen env…	The main reasons why plateau residents typically have higher red blood cell counts than plain residents are as follows: 1. Hypoxic environment: Oxygen levels are relatively low in plateaus. To adapt to this low-oxygen environment, the human body increases its red blood cell count. Red blood cells are the primary oxygen-carrying cells in plateaus. Increasing their red blood cell count increases th…	According to Chapter 2 of High Altitude Medicine, residents of high-altitude areas have a higher red blood cell count than those of residents at lower altitudes. This is a core, compensatory physiological adaptation mechanism developed by the human body to adapt to the low-oxygen environment of high altitudes, known as High Altitude Polycythemia, but more accurately, it should be considered a phy…
59	Due to the reduced oxygen partial pressure in the air (hypoxia), pregnant women and fetuses undergo a series of adaptive changes in their blood systems. These changes can have both positive and negative effects on maternal and fetal health. The following are the main impacts: I. Changes and Impacts on the Maternal Blood System 1. Increased Red Blood Cells and Increased Hemoglobin Concentration Me…	At high altitudes, due to the low oxygen concentration in the air, the human blood system undergoes a series of adaptive changes to help maintain a normal oxygen supply. While these changes help the body adapt to the hypoxic environment, they may have certain effects on pregnant women and fetuses. The following are some possible impacts of changes in the blood system at high altitude on pregnant …	In plateau environments, the challenges faced by pregnant women and fetuses are more complex than those faced by the general population, because the low oxygen conditions in plateau environments may have a profound impact on the physiological functions of the mother and fetus. Changes in the blood system and adaptive responses of pregnant women and fetuses in low oxygen environments not only affe…	At high altitudes, the decrease in atmospheric pressure leads to a drop in oxygen partial pressure. To adapt to this hypoxic environment, the body undergoes a series of physiological changes, most notably in the blood system. These changes have unique impacts on pregnant women and fetuses. I. Impacts on Pregnant Women 1. Changes in the Red Blood Cell System (Polycythemia) Adaptive Response: To in…	At high altitudes, atmospheric pressure decreases, leading to a decrease in oxygen partial pressure, causing the body to experience a state of chronic hypoxia. To adapt to this environment, the body's blood system undergoes a series of changes. These changes are particularly significant for pregnant women and fetuses, potentially impacting the following: Effects on Pregnant Women Changes in Red B…	The hypoxia of high altitude environments produces a series of unique adaptive changes and potential negative impacts on the physiological systems of pregnant women and fetuses, particularly the blood system. Understanding these changes is crucial for managing the health of pregnant women in high altitude environments. 1. Impact on the Blood System of Pregnant Women Long-term exposure to hypoxia …	The high altitude environment does have significant effects on the blood systems of pregnant women and fetuses, primarily due to the core factor of hypoxia. These changes have both adaptive aspects and potential risks, requiring careful assessment and management. Impacts on the Maternal Blood System 1. Compensatory Polycythemia: Mechanism: Hypoxia stimulates the kidneys to produce more erythropoi…	The impact of high altitude on pregnant women and fetuses is indeed a matter of great concern, with changes in the blood system being a key mechanism. These changes are primarily a compensatory response to the hypoxic environment, but this compensation can bring additional burdens and risks to pregnant women and fetuses: Major Changes in the Blood System at High Altitude 1. Compensatory Polycythe…	The unique conditions of low oxygen and low pressure at high altitude can significantly impact the blood systems of pregnant women and fetuses. These changes involve both physiological adaptations and potential risks, requiring close attention: I. Impacts on the Maternal Blood System 1. Compensatory Polycythemia: Mechanism: Hypoxia stimulates the kidneys to secrete erythropoietin (EPO), promoting…	At high altitudes, due to the reduced oxygen content, the human body may experience several physiological reactions that may affect pregnant women and fetuses. Here are some possible effects: 1. Erythrocytosis: To adapt to the low oxygen environment, the body increases the number of red blood cells (RBCs) to improve the blood's oxygen-carrying capacity. This phenomenon is known as "altitude accli…	At high altitudes, the thin air and low oxygen content cause the human body to undergo a series of adaptive changes. These changes may have several impacts on pregnant women and fetuses, primarily in the following areas: 1. Increased blood viscosity: Oxygen concentrations are low at high altitudes. To ensure adequate oxygen supply to tissue cells, the body increases the number of red blood cells …	At high altitudes, the low oxygen content can cause a range of physiological reactions in the human body. These changes can have specific impacts on pregnant women and fetuses: 1. For the mother: - Altitude sickness: Pregnant women in high altitude areas may experience symptoms of altitude sickness, such as headaches, nausea, vomiting, and fatigue. This occurs because the body requires more oxyge…	According to Chapter 10 of High Altitude Medicine, the hypoxic environment at high altitudes has a significant impact on the blood system of pregnant women and their fetuses. These changes include both compensatory adaptations and significant potential risks. Overall, high altitude environments are considered high-risk environments for pregnancy. I. Impact and Risks on the Blood System of Pregnan…
60	At high altitude, hypoxia triggers a series of adaptive changes in the blood system of the elderly. However, due to the decline in overall physiological function in the elderly, these changes are often more complex and risky. The following are the main effects of high altitude on the blood system in the elderly and their clinical significance: I. Major Changes in the Blood System 1. Increased Red…	At high altitudes, the low oxygen concentration in the air causes the human blood system to undergo a series of adaptive changes. However, these changes may present particular challenges and risks for the elderly. The elderly's physical functions are more fragile than those of younger people, and their hearts, lungs, blood vessels, and immune systems may not adapt as effectively to low-oxygen env…	In plateau environments, the changes in the blood system of the elderly are more complex than those of young and healthy adults, because the elderly usually have multiple health problems, such as cardiovascular disease, hypertension, diabetes, etc. These factors make them relatively less able to adapt to low oxygen conditions in plateau environments. The low oxygen environment in the plateau may …	At high altitude, changes in the elderly's blood system have a range of unique health impacts. This is primarily due to their decreased physiological reserve and the prevalence of chronic diseases, which weaken their ability to adapt to and compensate for hypoxia. The following are specific impacts of changes in the blood system at high altitude on the elderly: 1. Aggravation of polycythemia and …	At high altitudes, atmospheric pressure and oxygen partial pressure decrease, leading to hypoxia (hypoxia). To adapt to this low oxygen environment, the human blood system undergoes a series of compensatory changes. For the elderly, these changes may have particularly severe negative effects due to decreased physiological reserves and prevalent underlying medical conditions. The following are spe…	At high altitude, the blood system of the elderly undergoes a series of adaptive changes. However, due to their reduced physiological reserve and prevalent underlying medical conditions, these changes may have unique negative consequences. The following are specific impacts of changes in the blood system at high altitude on the elderly: Polycythemia and Increased Blood Viscosity: Altitude physiol…	The impact of high altitude on the blood system of the elderly requires particular attention. Factors such as hypoxia and low air pressure trigger a series of compensatory changes, and the reduced physiological reserves and underlying medical conditions of the elderly significantly increase the risks associated with these changes. The following are specific impacts and risks for the elderly: 1. P…	The impact of high altitude on the blood system of the elderly is significant and complex, primarily due to the combined effects of compensatory changes caused by hypoxia and the elderly's own physiological decline. The following are specific impacts and risks: I. Changes in Core Blood Systems and Their Specific Impacts on the Elderly 1. Increased Red Blood Cells and Increased Blood Viscosity: Me…	The effects of high altitude on the blood system of the elderly are indeed more significant and complex than those of younger individuals. This is primarily due to their diminished physiological reserves, multi-system functional decline, and potential underlying chronic diseases. Hypoxia is a core challenge of the high altitude environment, and its impact on the blood system is amplified in the e…	At high altitudes, the thin air requires more red blood cells to carry oxygen. Consequently, elderly people may experience the following specific effects on their blood system: 1. Erythrocytosis: To adapt to the low oxygen environment, the body naturally increases the number of red blood cells to improve the blood's oxygen-carrying capacity. However, an excess of red blood cells can increase bloo…	At high altitudes, changes in the blood system may have the following specific effects on the elderly: 1. Increased Red Blood Cell Count: To adapt to the low oxygen environment, the body's red blood cell count typically increases to enhance the blood's oxygen-carrying capacity. However, this increase is not unlimited; excessively high red blood cell counts can increase blood viscosity and increas…	At high altitudes, the body undergoes a series of physiological adjustments to adapt to the reduced oxygen concentration. These adjustments may have specific effects on the blood system of the elderly. Here are some possible effects: 1. Erythrocytosis: To cope with the low oxygen level, the body increases red blood cell production to improve the blood's oxygen-carrying capacity. Elderly individua…	Referring to Chapter 2 of High Altitude Medicine and related geriatric research, this paper elucidates the unique impact of changes in the blood system at high altitudes on the elderly. Unique Impacts of Changes in the Blood System at High Altitudes on the Elderly The core change in the blood system induced by the high-altitude environment is compensatory erythrocytosis, meaning the body increase…
61	Chronic Mountain Sickness (CMS), also known as Monge's disease, is a chronic disease caused by chronic hypoxia in people who live at high altitudes (usually at altitudes of 2500–3000 meters) for a long time, resulting in excessive red blood cell count, blood viscosity, and impaired tissue oxygen supply. --- I. Overview of Typical Symptoms The symptoms of high-altitude polycythemia can be categori…	High-altitude polycythemia (HAH) refers to an abnormal increase in the number of red blood cells (RBCs) in the blood due to prolonged exposure to low oxygen levels at high altitudes. The body compensates for this oxygen deficiency by increasing RBC production, resulting in an abnormally high number of RBCs. This condition increases blood viscosity, potentially placing a strain on the cardiovascul…	High-altitude polycythemia (ALPH) (also known as high-altitude polycythemia or high-altitude plethora) refers to an increase in red blood cell count due to prolonged exposure to low oxygen levels at high altitudes. This is a physiological adaptation to the high-altitude environment, where the body compensates for the lack of oxygen by increasing its red blood cell count to improve the blood's oxy…	High-Altitude Polycythemia (HAP), also known as chronic mountain sickness or altitude maladaptation syndrome, is a condition characterized by chronic hypoxia in people living at high altitudes, leading to excessive red blood cell production and increased blood viscosity, resulting in a series of symptoms. Typical symptoms are primarily related to increased blood viscosity, resulting in slowed blo…	High Altitude Polycythemia (HAPC), also known as chronic mountain sickness, is an excessive increase in red blood cells (erythrocytosis) caused by chronic hypoxia in people living in high altitude areas. When the red blood cell count and hemoglobin concentration exceed the normal physiological range (different standards apply at different altitudes), blood viscosity increases significantly, leadi…	High-altitude polycythemia (also known as chronic mountain sickness or high-altitude polycythemia) is a condition caused by prolonged exposure to low-oxygen conditions at high altitudes. The body overproduces red blood cells in response to the hypoxic environment, leading to a significant increase in red blood cell count, hemoglobin, and hematocrit. When the red blood cell count reaches a certain…	The typical symptoms of high-altitude polycythemia (HAPS) are primarily related to increased blood viscosity, insufficient tissue oxygen supply, and possible microcirculatory impairment. The following are common and typical symptoms: 1. Headache and dizziness: These are very common symptoms, often manifesting as persistent or recurring headaches accompanied by dizziness and a feeling of fullness …	High Altitude Polycythemia (HAPC) is a compensatory overproduction of red blood cells (RBCs) caused by prolonged exposure to high altitudes (typically >2,500 meters) to adapt to the hypoxic environment. Typical symptoms are primarily related to increased blood viscosity (hyperviscosity) and tissue hypoxia caused by the excessive RBC count. They include: 1. Headache: Very common and prominent, typ…	High Altitude Polycythemia (HAPC) is a compensatory physiological response to long-term exposure to the hypoxic environment of high altitude. It primarily manifests as excessive red blood cell proliferation and increased blood viscosity. Its typical symptoms can be categorized as follows: --- I. Core Symptoms (Caused by Hypoxia and Blood Viscosity) 1. Headache and Dizziness - Persistent or throbb…	High-altitude polycythemia (HAPS) is a high-altitude condition characterized by an increased number of red blood cells (RBCs). This condition commonly affects people living at high altitudes, especially those who spend extended periods at altitudes above 3,000 meters. The following are some typical symptoms of HAPS: 1. Headache: This is a common symptom of HAPS, especially in the morning. 2. Shor…	High-altitude polycythemia (HAPS) is caused by the body's increased red blood cell count to improve its oxygen-carrying capacity due to the low oxygen levels at high altitudes. Typical symptoms of this condition include: 1. Headaches: Due to the lack of oxygen, patients may experience frequent headaches. 2. Shortness of breath: Patients may experience shortness of breath during light activity or …	High-altitude polycythemia (HAPS), also known as altitude sickness or mountain sickness, is a condition caused by the reduced oxygen supply at high altitudes. Typical symptoms include: 1. Headache: This is a common symptom of HAPS, especially in the morning. 2. Dyspnea: As altitude increases, the oxygen content in the air decreases, and patients may experience difficulty breathing. 3. Fatigue and…	Based on the typical symptoms of high-altitude polycythemia (HAPC) described in Chapter 7 of High Altitude Medicine, the following is a summary: High-altitude polycythemia (HAPC) is a chronic altitude sickness caused by excessive proliferation of red blood cells due to prolonged exposure to the hypoxic environment of high altitudes. Its typical symptoms are complex and diverse, mainly stemming fr…
62	Chronic Mountain Sickness (CMS) poses systemic and progressive risks to the human body, primarily due to excessively elevated hemoglobin levels, resulting in hyperviscosity, increased hypoxia, and increased cardiopulmonary stress. Without timely intervention, it can lead to serious complications or even life-threatening consequences. The following are its main potential hazards: I. Cardiovascular…	High-altitude polycythemia (HAP) refers to an abnormal increase in the number of red blood cells (RBCs) in the blood due to excessive red blood cell production to compensate for the lack of oxygen in high-altitude environments. While this adaptive change can help improve the blood's oxygen-carrying capacity, prolonged or excessive HAP can pose potential risks, primarily manifesting as increased b…	High-altitude polycythemia (HAPV) is a physiological adaptation caused by long-term exposure to low-oxygen environments (such as those at high altitudes). This increase manifests as an increase in the number of red blood cells (RBCs) in the blood. This increase improves the blood's oxygen-carrying capacity to compensate for the effects of the low-oxygen environment at altitude. However, while it …	High Altitude Polycythemia (also known as a component of chronic mountain sickness) is a physiological compensatory response to long-term exposure to the hypoxic environment of high altitude. It manifests as an increase in red blood cell count, hemoglobin, and hematocrit (Hct). However, when the level of red blood cell count becomes excessive, this compensatory response can become pathological, p…	High-altitude polycythemia (HAPC) refers to a condition in which people living in high altitude areas for a long time experience chronic hypoxia, leading to excessive red blood cell production as a compensatory response. This leads to a significant increase in red blood cell count, hemoglobin, and hematocrit, exceeding the normal physiological adaptation range, and subsequently causing a series o…	High-altitude polycythemia (also known as chronic mountain sickness or high-altitude maladaptation syndrome) refers to a condition in which individuals living in high-altitude areas for a long time experience an abnormal increase in erythrocytosis due to hypoxia, exceeding the physiological adaptive range and triggering a series of pathophysiological changes. This condition differs from the eryth…	High-altitude polycythemia (HAPC) is a pathological compensatory response to prolonged exposure to low oxygen at high altitudes. It manifests primarily as an excessive increase in red blood cells and hemoglobin, leading to a significant increase in blood viscosity. This seemingly "enhanced" blood's oxygen-carrying capacity actually causes severe damage to multiple body systems. Its potential harm…	High-altitude polycythemia (HAPC) is a chronic adaptive/pathological response to long-term exposure to the hypoxic environment of high altitude. It manifests primarily as excessive red blood cell and hemoglobin proliferation, leading to a significant increase in blood viscosity. This condition poses multiple potential risks to the human body, primarily due to hyperviscosity and persistent tissue …	High-altitude polycythemia (HAPC) is a chronic adaptive pathological change in the human body caused by long-term exposure to the hypoxic environment of high altitude. Its primary manifestations are excessive red blood cell proliferation, a significant increase in hemoglobin concentration, and increased blood viscosity. Although this is a compensatory response to hypoxia, excessive red blood cell…	High-altitude polycythemia (HAP) refers to an increase in red blood cell count caused by the thin air at high altitudes. The body requires more red blood cells to carry oxygen, leading to an increase in red blood cell count. While this is a normal physiological response, if not treated and managed promptly, it can pose potential risks: 1. Increased burden on the cardiovascular system: As the numb…	High-altitude polycythemia (HAP) refers to an increase in red blood cell count caused by the thin air at high altitudes, which requires more red blood cells to carry oxygen. This condition poses the following potential health risks: 1. Thrombosis: Excessive red blood cells can increase blood viscosity, increasing the risk of thrombosis. Thrombosis can develop in blood vessels, leading to localize…	High-altitude polycythemia (HAP) refers to an abnormal increase in the number of red blood cells (RBCs) due to the lack of oxygen in high altitude environments. This condition can potentially cause the following health risks: 1. Thrombosis: The increased RBC count thickens the blood, slowing blood flow and making it more susceptible to the formation of blood clots. These clots can block blood ves…	According to Chapter 7 of High Altitude Medicine, High Altitude Polycythemia (HAP) is a pathological condition characterized by excessive red blood cell proliferation in the hypoxic environment of high altitudes, leading to abnormally high hemoglobin concentration and hematocrit (typically Hb > 200 g/L in men and Hb > 180 g/L in women). Its harmful effects far outweigh its compensatory significan…
63	Chronic Mountain Sickness (CMS), also known as Monge's disease, is a condition caused by prolonged exposure to low-oxygen environments at high altitudes, leading to an imbalance in the body's adaptation to hypoxia, resulting in an abnormal increase in red blood cells and symptoms of chronic tissue hypoxia. I. Diagnostic Basis: Clinical + Laboratory + Exclusion of Other Causes The diagnosis of CMS…	Diagnosis of high-altitude polycythemia (HAP) requires a comprehensive consideration of clinical manifestations, a physical examination, and a series of medical tests. The key characteristic of HAP is an increase in red blood cell count, typically an adaptive response to high-altitude hypoxia. The following are common diagnostic steps and methods: 1. Clinical Symptoms and Signs Flushing: Due to a…	High-altitude polycythemia (HAPV) is a physiological response to the low oxygen levels in high altitude environments, where the body increases its red blood cell count to adapt to the oxygen depletion. However, prolonged HAPV can pose potential health risks, necessitating effective diagnosis. Key Methods for Diagnosing HAPV: 1. Observation of Clinical Symptoms Diagnosing HAPV begins with a prelim…	Diagnosis of high-altitude polycythemia (HAPC), also known as chronic mountain sickness (CMS), requires a comprehensive consideration of the patient's residence history, clinical symptoms, laboratory test results, and the exclusion of other conditions that could cause polycythemia. The core characteristic of HAPC is the development of overacclimated polycythemia in individuals who have lived at h…	Diagnosis of High Altitude Polycythemia (HAP), also known as the polycythemia stage of chronic mountain sickness (CMS), requires a comprehensive consideration of the patient's high-altitude residence history, clinical symptoms, physical examination results, and laboratory test data, as well as the exclusion of other conditions that could cause polycythemia. The following are the key criteria and …	Diagnosing high-altitude polycythemia (HAP), also known as chronic mountain sickness (CMS), requires a comprehensive consideration of the patient's medical history, clinical manifestations, laboratory test results, and the exclusion of other conditions that can cause polycythemia. The following are the detailed steps for diagnosing HAP: I. History Collection History of high-altitude exposure: Thi…	Diagnosing high-altitude polycythemia (also known as chronic mountain sickness or Monge's disease) is a comprehensive process that requires a comprehensive assessment of the patient's medical history, symptoms, signs, laboratory tests, and the exclusion of other conditions that could cause polycythemia. The following are key diagnostic steps: Core Diagnostic Elements 1. History Collection: Altitu…	Diagnosis of high altitude polycythemia (HAPC) requires a combination of a history of high altitude residence, clinical symptoms, laboratory tests, and exclusion of other causes. The following is a detailed diagnostic procedure: --- 1. Core Diagnostic Criteria - Altitude: Long-term residence at altitudes above 2500 meters (usually ≥ 6 months). - Elevated hemoglobin (Hb) and hematocrit (Hct): - Me…	Diagnosis of high-altitude polycythemia (HAPC) requires a combination of a history of high-altitude living, clinical symptoms and signs, laboratory tests, and the exclusion of other conditions that can cause polycythemia. The following are the specific diagnostic steps and criteria: 📍 Core Diagnostic Elements 1. History of High-Altitude Living: The patient must have lived at an altitude of 2,500 …	High-altitude polycythemia (HAPS), also known as altitude sickness or altitude sickness, is an increase in the number of red blood cells (RBCs) at high altitudes due to the thin air. The following are the steps for diagnosing HAPS: 1. History: - Determine whether the patient has a history of prolonged exposure to altitude. - Collect information on symptoms such as headaches, nausea, vomiting, fat…	High altitude polycythemia (HAPC) is a common condition at high altitudes, typically occurring above 3,000 meters. This condition is characterized by an increase in the number of red blood cells, which thickens the blood, increasing cardiac workload and vascular resistance. The following are common methods for diagnosing HAPC: 1. Clinical Examination: - Complete blood count (CBC): This measures h…	High Altitude Polycythemia (HAPC) is an increased number of red blood cells (erythrocytosis) caused by prolonged exposure to high altitudes. The following are key steps in diagnosing HAPC: 1. History: Obtain the patient's medical history, including the duration of their stay at high altitude and any symptoms such as headache, nausea, and shortness of breath. 2. Physical Examination: Review the pa…	Referring to the diagnostic criteria for High Altitude Polycythemia (HAPC) in Chapter 7 of High Altitude Medicine, the following is a summary: The diagnosis of HAPC does not rely on a single indicator, but rather on a comprehensive judgment based on a clear epidemiological history, typical clinical symptoms, important physical signs, and key laboratory tests. The core diagnostic points are as fol…
64	The key to preventing Chronic Mountain Sickness (CMS) lies in scientifically adapting to the plateau, reducing chronic hypoxic stress, and avoiding excessive red blood cell counts and hyperviscosity. Prevention efforts should address multiple aspects, including lifestyle, environmental factors, and medical interventions, with particular emphasis on high-risk groups (such as the elderly, those wit…	Preventing high-altitude polycythemia (HAP) primarily relies on reducing or alleviating the adverse effects of the hypoxic environment at high altitudes. Because HAP is often part of the adaptive response to high-altitude hypoxia, people who spend extended periods in high altitude areas experience an increase in their red blood cell count due to the lack of oxygen. However, effective measures can…	High-altitude polycythemia (HAP) is a physiological response to the body's adaptation to hypoxia caused by prolonged exposure to low oxygen levels. While this increase helps improve the blood's oxygen-carrying capacity, in some cases, excess red blood cells can increase blood viscosity, leading to health risks such as blood clots and cardiovascular problems. Therefore, preventing HAP is crucial, …	High-Altitude Polycythemia (HAPC), also known as chronic mountain sickness, is a condition in which people who live or reside in high altitude areas for a long time experience excessive red blood cell production due to chronic hypoxia, resulting in persistently elevated hemoglobin and hematocrit, which in turn affects blood viscosity and organ function. Prevention of HAPC focuses on the following…	High Altitude Polycythemia (HAPC) is a maladaptive disease in people who live or reside in high altitude areas for a long time. Chronic hypoxia causes excessive red blood cell production in the bone marrow, leading to an abnormally high red blood cell count and hemoglobin concentration. Its primary risk is increased blood viscosity, which may increase the risk of cardiovascular and cerebrovascula…	High Altitude Polycythemia (HAPC), also known as chronic mountain sickness, is a condition caused by the body's overcompensation for the hypoxic environment of high altitudes due to long-term residence. It is characterized by a persistent, abnormally high red blood cell count and hemoglobin concentration, exceeding the adaptive range, leading to increased blood viscosity and a series of cardiovas…	The key to preventing high-altitude polycythemia (HAPC) lies in minimizing exposure to the hypoxic environment at altitude, promoting acclimatization, and avoiding triggers. Here are some key and practical preventative measures: 1. Gradual and slow ascent (the most important principle): Avoid rapid ascent to high altitude: If time permits, avoid flying directly to or rapidly reaching high altitud…	The key to preventing high-altitude polycythemia (HAPV) lies in proper acclimatization, avoiding prolonged severe hypoxia, and adopting a healthy lifestyle. Here are some key preventative measures: 1. Stepwise acclimatization (gradual ascent): This is the most important preventative strategy! Avoid rapid ascent from low altitude to high altitude (usually above 2,500 meters) in a short period of t…	The key to preventing high-altitude polycythemia lies in minimizing exposure to the hypoxic environment at altitude, enhancing acclimatization, and adopting proactive lifestyle management measures. The following are some key and practical prevention strategies: 1. Avoiding Long-Term Residence at High Altitudes: The most fundamental approach: Whenever possible, minimize the time spent living and w…	High-altitude polycythemia (HAPS) is a health condition caused by the body's adaptation to the low oxygen environment at high altitude. To prevent HAPS, you can take the following measures: 1. Slow Ascent: Avoid sudden ascents to high altitudes; allow your body ample time to acclimate. It's recommended to ascend no more than 300-500 meters per day and take plenty of rest during the ascent to allo…	High-altitude polycythemia (HAPV) is a condition caused by the body's adaptation to high altitude, primarily characterized by an increase in red blood cell count and hemoglobin concentration. Here are some tips to help you prevent HAPV: 1. Ascend gradually: If you plan to travel to high altitude, ensure your ascent rate is moderate and give your body ample time to acclimate after reaching the new…	High-altitude polycythemia (HAPV) is primarily caused by the body's inability to adapt to high altitude, leading to overproduction of red blood cells. Here are some tips for preventing HAPV: 1. Gradually increase altitude: If you plan to travel to high altitude, it's recommended to start at a lower altitude and gradually increase the altitude. This gives your body time to acclimate and reduces th…	Based on the prevention measures for high-altitude polycythemia (HAPC) in Chapter 7 of High Altitude Medicine, the following is a summary: The core of preventing HAPC lies in reducing exposure to chronic hypoxia, improving hypoxia tolerance, and early intervention. Prevention strategies are divided into different levels, applicable to different populations: I. Fundamental Prevention (The Most Eff…
65	A balanced diet is crucial for maintaining a healthy blood system in high-altitude environments. Due to the lack of oxygen at high altitude, the body's hematopoietic function is enhanced, potentially increasing blood viscosity. Dietary adjustments can help prevent high-altitude polycythemia and related problems. The following are key aspects of a high-altitude diet that regulates the blood system…	At high altitudes, due to the thin oxygen and dry air, the blood system undergoes significant adaptive changes, particularly changes in blood viscosity, red blood cell count, and oxygen-carrying capacity. Therefore, proper dietary adjustments can help the body better adapt to the high altitude environment and minimize adverse effects. The following are some dietary recommendations for regulating …	Due to the low oxygen concentration in the air at high altitudes, the body's adaptive changes can affect the blood system, such as increased red blood cell count and increased blood viscosity. To maintain a healthy blood system, proper dietary adjustments are crucial. Dietary adjustments can help alleviate these adverse changes, promote blood circulation, and support the body's adaptation to the …	At high altitudes, the oxygen depletion associated with high altitudes creates a range of physiological challenges for the human body, particularly affecting the blood system. These include increased red blood cell count (secondary polycythemia), increased blood viscosity, and decreased blood oxygen saturation. A balanced diet can help the body better adapt to the high altitude environment and ma…	Due to the low oxygen levels in high altitude areas, the human body undergoes a series of adaptive changes, with the blood system being the most directly affected. To better adapt to the high altitude environment and regulate the blood system through diet, the following are some important principles and specific recommendations: Main impacts of the high altitude environment on the blood system an…	At high altitudes, the oxygen content in the air is thin (hypoxic environments), causing the human body to undergo a series of physiological adaptations. The blood system is particularly affected, including an increase in red blood cell count (secondary polycythemia), increased blood viscosity, and increased oxidative stress. A balanced diet can help the body better adapt to the high altitude env…	In high altitude areas, low oxygen levels can affect the blood system (such as increased red blood cell count and blood viscosity). A balanced diet can help maintain blood health, improve oxygen-carrying capacity, and reduce associated risks (such as blood clots). The following are key dietary strategies: --- I. Core Objective: Maintaining Blood Flow & Optimizing Oxygen-Carrying Function 1. Adequ…	At high altitudes, the hypoxic environment triggers a series of adaptive changes in the body, with changes in the blood system being particularly critical (such as an increase in red blood cells and hemoglobin to improve oxygen-carrying capacity). A balanced diet can support these adaptive changes, optimize blood function, and reduce potential risks associated with increased blood viscosity (such…	In high altitude areas, the hypoxic environment stimulates the body to compensate by increasing bone marrow hematopoiesis, leading to an increase in red blood cell count and hemoglobin concentration (high-altitude polycythemia). While this is an adaptive response, excessively high hematocrit can increase blood viscosity, slow blood flow, and disrupt microcirculation, increasing the risk of thromb…	In high altitude areas, due to the high altitude and low air pressure, the body may experience some discomfort, such as headaches, nausea, and insomnia. To regulate the blood system, you can try the following dietary strategies: 1. Increase iron-rich foods: The thin oxygen in high altitude areas can easily lead to iron-deficiency anemia. Eat more iron-rich foods, such as red meat, chicken, fish, …	In high-altitude areas, due to the high altitude and low air pressure, the body may experience symptoms such as headaches, nausea, and insomnia. People with specific health conditions, such as high blood pressure, diabetes, and heart disease, need to be especially careful when living in high-altitude areas. Here are some dietary recommendations to help regulate your blood system: 1. Increase prot…	In high altitude areas, due to the low oxygen content at high altitudes, the body may experience symptoms such as headaches, nausea, and insomnia. To regulate the blood system, the following dietary measures can be taken: 1. Increase iron-rich foods: Iron is a key component of hemoglobin and helps improve the blood's oxygen-carrying capacity. Eat more iron-rich foods, such as red meat, liver, spi…	Referring to Chapter 2 of High Altitude Medicine, which discusses the characteristics of nutritional metabolism and its impact on the blood system under hypoxic conditions at high altitudes, this article explains how to regulate the blood system through diet. In high-altitude environments, the core goal of dietary regulation is to support benign physiological adaptation and avoid pathological com…
66	Monitoring changes in the blood system is crucial for timely detection and prevention of blood abnormalities in high-altitude environments. The following are commonly used monitoring methods and key indicators: I. Routine Hematological Examinations 1. Complete Blood Count (CBC) Red Blood Cell Count (RBC) Hemoglobin Concentration (Hb) Hematocrit (HCT) White Blood Cell Count (WBC) Platelet Count (P…	Monitoring changes in your blood system is crucial for assessing your health, especially your adaptability to challenging environments like high altitude. Here are some effective methods and recommendations to help you monitor and assess changes in your blood system: 1. Regularly perform a complete blood test A complete blood test is the most common blood test and provides detailed information ab…	Monitoring changes in the blood system is crucial for maintaining health and preventing disease. The health of the blood system directly impacts various physiological functions of the body, including oxygen transport, immune function, and metabolic regulation. To promptly detect abnormal changes in the blood system and implement appropriate interventions, monitoring key blood indicators and healt…	Monitoring changes in the blood system is key to the diagnosis, evaluation, and management of various blood disorders, such as anemia, leukemia, lymphoma, and coagulation disorders. This typically involves a variety of methods, ranging from simple blood tests to more complex imaging and biopsies. The following are common methods for monitoring changes in the blood system: I. Clinical Observation …	Monitoring changes in the blood system is crucial for the diagnosis and management of a variety of conditions, including anemia, infection, inflammation, blood cancers (such as leukemia, lymphoma, and multiple myeloma), and coagulation disorders. The following are common methods for monitoring changes in the blood system: I. Laboratory Tests This is the most commonly used and important monitoring…	Monitoring changes in the blood system requires a combination of medical history, physical examination, and a series of laboratory tests. The blood system is complex, involving the functions of red blood cells, white blood cells, platelets, the coagulation system, and hematopoietic organs (such as the bone marrow, spleen, and lymph nodes). The following are the main methods for monitoring changes…	Monitoring changes in the blood system primarily relies on medical tests, usually performed under a physician's supervision. The following are some of the most commonly used and critical methods: 1. Routine blood tests: This is the most basic and commonly used blood system screening tool. Test contents: Erythrocyte count: Red blood cell count, hemoglobin, hematocrit, mean corpuscular volume, mean…	Monitoring changes in the blood system typically requires a combination of clinical observation and professional medical examinations. The blood system involves hematopoietic organs (bone marrow, spleen, lymph nodes, etc.) and the blood itself (red blood cells, white blood cells, platelets, and plasma components). Changes in the blood system may reflect a variety of conditions, including anemia, …	Monitoring changes in the hematologic system typically requires a combination of clinical observation, laboratory tests, and imaging studies. The following are some commonly used methods: --- I. Laboratory Tests (Core Tests) 1. Complete Blood Count (CBC) Contents: Red blood cell (RBC) count (number, hemoglobin, and hematocrit), white blood cell (total and differential), and platelet count. Import…	Monitoring changes in the blood system typically involves the following steps: 1. Regular physical exams: - People with specific health conditions or at higher risk (such as diabetics and the elderly) should undergo regular comprehensive physical exams, including blood tests. 2. Complete blood test: - A complete blood test provides information on the number and proportion of various blood cells, …	Monitoring changes in the blood system typically involves the following steps: 1. Regular physical exams: Through regular physical exams, your doctor can assess the health of your blood system. This includes checking hemoglobin levels, white blood cell counts, platelet counts, and red blood cell distribution width. 2. Blood tests: Blood tests can provide specific information about the composition…	Monitoring changes in the blood system typically involves the following methods: 1. Regular physical examinations: Regular complete blood counts (CBCs) and hemoglobin tests provide a basic understanding of the blood system's health. These include white blood cell counts, red blood cell counts, platelet counts, hemoglobin levels, and hematocrit. 2. Blood biochemistry: These include blood glucose, …	Referring to Chapter 2 of High Altitude Medicine regarding high-altitude acclimatization and monitoring, this section explains how to monitor changes in the blood system in high-altitude environments. In the hypoxic environment of high altitudes, regular and targeted monitoring of the blood system is crucial for assessing the body's adaptation status and detecting pathological changes (such as hi…
67	There are many common pathogens of infectious diarrhea in Tibet, which are mainly related to the plateau environment, water hygiene and living conditions. The following are the main pathogen types and their corresponding effective treatment strategies: I. Common Pathogen Types and Characteristics 1. Bacterial Pathogens | Pathogens | Common Diseases | Mode of Transmission | | ---- | ------- | ----…	Infectious diarrhea in Tibet is also affected by specific pathogens, primarily related to local sanitation, drinking water safety, climate, and dietary habits. Below, I will detail common infectious diarrhea pathogens in Tibet and their effective treatments. I. Common Infectious Diarrhea Pathogens in Tibet 1. Bacterial Pathogens Escherichia coli Escherichia coli is a common cause of diarrhea, esp…	Infectious diarrhea is a common public health problem in Tibet, especially in high altitude areas, where the incidence of diarrhea is high due to climate change, environmental pollution, poor sanitation and drinking water problems. Infectious diarrhea is usually caused by different types of pathogens, including bacteria, viruses, parasites, etc. The following are common infectious diarrhea pathog…	Due to the unique high-altitude environment, climate, and relatively underdeveloped sanitation in some areas of Tibet, the pathogens responsible for infectious diarrhea share similarities with those in the plains, but also have their own unique characteristics. Effective treatment requires a comprehensive approach based on the type of pathogen, the patient's condition, and local medical resources…	Due to the unique geography, climate, lifestyle, and healthcare conditions in Tibet, the pathogen composition and treatment strategies for infectious diarrhea require comprehensive consideration. Common Pathogens of Infectious Diarrhea in Tibet The pathogens of infectious diarrhea are primarily categorized as bacteria, viruses, and parasites. The following pathogens may be more common or of conce…	Due to the unique high-altitude geography, climate, lifestyle, and relatively limited medical resources in some areas of Tibet, the pathogen composition and treatment strategies for infectious diarrhea require comprehensive consideration. 1. Common Pathogens of Infectious Diarrhea in Tibet The pathogens of infectious diarrhea primarily include viruses, bacteria, and parasites. In Tibet, given its…	The pathogens of infectious diarrhea in Tibet are similar to those in other regions. However, due to its unique high-altitude geography, climate, health infrastructure, and lifestyle (such as drinking raw water and dietary habits), the transmission risk or epidemiological characteristics of certain pathogens may differ. Effective treatment focuses on rehydration, symptomatic support, and, when ne…	The pathogens that cause infectious diarrhea in Tibet share similarities with those in other regions, but are also influenced by the region's unique high-altitude environment, climate, sanitary conditions, and pastoral lifestyle. The following are the main pathogens and effective treatments: --- I. Common Infectious Diarrhea Pathogens in Tibet 1. Bacterial: Pathogenic Escherichia coli (ETEC, EPEC…	The pathogens that cause infectious diarrhea in Tibet share similarities with those in other regions, but also exhibit certain characteristics due to its unique geographical environment (high altitude, relatively scarce medical resources, and specific lifestyle habits). Effective treatment requires a combination of the pathogen type, the patient's condition (such as the degree of dehydration), an…	The main pathogens of infectious diarrhea in Tibet include bacteria, viruses, and parasites. 1. Bacteria: Such as Salmonella, Escherichia coli, and Proteus. These bacteria are usually transmitted through ingestion of contaminated food or water. 2. Viruses: Such as adenovirus, norovirus, and rotavirus. These viruses are commonly found during outbreaks of infectious diarrhea. 3. Parasites: Such as …	Infectious diarrhea in Tibet can be caused by a variety of pathogens, including the following: 1. Adenovirus: This is a common viral cause of infectious diarrhea. 2. Salmonella: This is a type of bacteria that can cause intestinal infections. 3. Shigella: Another type of bacteria that can also cause intestinal infections. 4. Rotavirus: Rotavirus is a major cause of diarrhea in children. 5. Norovi…	The main pathogens causing infectious diarrhea in Tibet include bacteria, viruses, and parasites. Common pathogens include: 1. Salmonella: A common bacterial cause of infectious diarrhea. 2. Rotavirus: A major viral cause of infectious diarrhea in children and adults. 3. Parasites: Cryptosporidium and tapeworms can also cause infectious diarrhea. The following are some possible treatments for the…	Referring to Chapter 16 of High Altitude Medicine regarding gastrointestinal infections, this article outlines the main pathogens and effective treatments for infectious diarrhea in Tibet. I. Main Pathogens of Infectious Diarrhea in Tibet The spectrum of pathogens causing infectious diarrhea in Tibet is closely related to the high-altitude environment, lifestyle habits, and sanitation conditions.…
68	The plateau environment has a certain negative impact on human bone density. This impact is primarily related to factors such as hypoxia, ultraviolet radiation, impaired nutrient absorption, and reduced activity levels. Long-term living in plateau areas may increase the risk of osteoporosis. The following is an analysis of these specific impacts: I. Specific Impacts of the Plateau Environment on …	The impact of high altitude on human bone density is a complex physiological process, primarily due to the stress exerted on the body by factors such as low oxygen levels, high altitude, a cold and dry climate, and large atmospheric pressure differences. Studies have shown that long-term exposure to high altitude environments can have a certain impact on bone health, particularly bone density. Th…	The impact of high altitude environments on human bone density is primarily related to factors such as the plateau's low oxygen content, low atmospheric pressure, and relatively low ultraviolet radiation. These factors can have a certain impact on bone development and maintenance, especially in people living at high altitudes for a long time. Specifically, the effects of high altitude environment…	The impact of high altitude environments on human bone density is a complex and multifaceted physiological adaptation process. Generally speaking, long-term residence at high altitudes or exposure to high altitudes may negatively affect bone density, but in some cases, adaptive or compensatory mechanisms may also exist. The following are specific influencing factors and mechanisms: 1. Effects of …	The high altitude environment has a multifaceted and complex impact on human bone density. These effects are primarily caused by low oxygen (hypoxia), low air pressure, cold, strong ultraviolet radiation, and the resulting physiological adaptations and stress responses. The following are specific impacts: Effects of Hypoxia: Direct Inhibition of Osteoblast Function: Long-term, chronic hypoxia inh…	The plateau environment has complex and multifaceted effects on human bone density, primarily due to its unique geographical and climatic characteristics, particularly low oxygen levels (hypoxia), increased ultraviolet radiation, and lifestyle and dietary habits. The following are some specific factors: The Impact of Hypoxia on Plateau Bone Density: This is the most crucial factor affecting bone …	The impact of high altitude environments (generally defined as altitudes above 2,500 meters) on human bone density is a complex and still-understood topic. Existing evidence suggests that the effects are not unidirectional but rather result from the interaction of multiple factors. Results may vary depending on individual differences, duration of exposure, specific altitude, lifestyle (such as nu…	The impact of high altitude on human bone density is a complex and ongoing research topic. Current research has shown seemingly contradictory results, but several key points and potential mechanisms can be summarized: Major Negative Factor: Hypoxia 1. Activation of Osteoclasts and Inhibition of Osteoblasts: Chronic hypoxia is a core characteristic of the high altitude environment. Studies have sh…	The impact of high altitude environments on human bone density is a complex and ongoing research topic. Current research results present seemingly contradictory phenomena, but the following key effects and mechanisms can be summarized: Potential adverse effects (primarily related to hypoxia) 1. Hypoxia stimulates bone resorption: Chronic hypoxia is a core characteristic of the high altitude envir…	At high altitudes, bone density is affected by a variety of factors. The following are some possible specific effects: 1. Bone loss: Prolonged exposure to the thin air and oxygen depletion at high altitudes requires the body to acclimate to the environment. This can lead to muscle breakdown and fat gain, which in turn affects bone health and reduces bone mass. 2. Reduced bone formation: The high …	The impact of high altitude environments on human bone density is primarily manifested in the following ways: 1. Decreased Bone Density: Prolonged exposure to high-altitude, low-oxygen environments triggers a series of physiological stress responses in order to adapt. The skeletal system may reduce bone density by increasing bone resorption or decreasing bone formation to minimize calcium and col…	The effects of the high altitude environment on human bone density are primarily manifested in the following ways: 1. Bone loss: Long-term exposure to the low oxygen environment of the plateau causes the human body to undergo specific physiological adjustments to adapt. During this process, bone mineral components, especially calcium, may be absorbed into the bloodstream at higher rates, leading …	Referring to Chapter 2 of High Altitude Medicine, which discusses the effects of high-altitude hypoxia on human metabolism, this article explains the specific impact of high-altitude environments on human bone density. The effects of high-altitude hypoxia on human bone density are complex and dual in nature. Current research indicates that it has both potentially positive effects and mechanisms t…
69	Under high-altitude hypoxia, bone regeneration and repair are often weakened. This is primarily due to the negative impacts of hypoxia on multiple aspects of bone cell metabolism, blood supply, and inflammatory responses. The following is a detailed explanation and mechanistic analysis of this phenomenon: I. How does high-altitude hypoxia affect bone regeneration and repair? 1. Suppression of ost…	The high-altitude hypoxic environment significantly affects bone regeneration and repair, primarily through its regulation of bone metabolism. Hypoxia not only affects bone formation and reconstruction but also may affect bone cell activity, bone marrow function, and blood supply to skeletal tissue. The following describes the changes in bone regeneration and repair capacity and their mechanisms …	The hypoxic environment at high altitudes can affect bone regeneration and repair. Hypoxia (low oxygen) has a dual effect on bone regeneration and repair, including adaptive changes and potential negative effects. These changes are closely related to the low oxygen content, low air pressure, and other physiological adaptations found in the high altitude environment. The following are the main cha…	High-altitude hypoxia has complex and multifaceted effects on bone regeneration and repair. While moderate or intermittent hypoxia may initially benefit the proliferation and differentiation of skeletal stem cells, long-term, chronic, or severe hypoxia, especially at high altitude, generally negatively impacts bone regeneration and repair. The following are several key aspects of changes in bone …	The ability of bone to regenerate and repair under high-altitude hypoxic conditions is a complex issue, with both potential positive and clear negative effects. In general, chronic severe hypoxia generally has a negative impact on bone regeneration and repair, but moderate or intermittent hypoxia may have a positive effect at certain stages. The following are specific changes and influencing fact…	The high-altitude hypoxic environment has multiple impacts on bone regeneration and repair capacity. Generally speaking, these effects are negative, leading to decreased bone regeneration and repair capacity and delayed or impaired healing. The following are specific changes and mechanisms: Impaired cellular metabolism and function: Decreased osteoblast activity: Osteoblasts are key cells in the …	Under high-altitude hypoxic conditions, bone regeneration and repair are often inhibited, primarily due to the combined effects of hypoxia on cellular metabolism, angiogenesis, and overall physiological status. The following are the specific mechanisms and impacts: --- I. Core Mechanism: Direct Effects of Hypoxia on Bone Metabolism 1. Decreased Osteoblast Activity - Osteoblasts (responsible for b…	The effects of high-altitude hypoxia on bone regeneration and repair are multifaceted, typically manifesting as an inhibitory effect. The main mechanisms are as follows: --- Core Inhibitory Mechanisms 1. Hypoxia Directly Inhibits Osteoblast Activity - Osteoblasts (responsible for bone formation) are oxygen-sensitive, and their proliferation, differentiation, and mineralization are significantly r…	The high-altitude hypoxic environment has complex effects on bone regeneration and repair, generally manifesting as inhibition and delay, but also exhibiting certain adaptive mechanisms. The following is an analysis of the main changes and related mechanisms: --- I. Negative Impacts (Inhibition of Regeneration and Repair) 1. Inhibition of Osteoblast Function: Hypoxia directly inhibits the prolife…	In the hypoxic environment of high altitude, the human body is affected by low oxygen partial pressure, which can affect bone regeneration and repair. The following are possible changes: 1. Reduced regeneration capacity: In an oxygen-deficient environment, osteoblasts in the bones may be inhibited, resulting in a slower rate of new bone formation. 2. Reduced repair capacity: Hypoxia may affect bo…	In high-altitude hypoxic environments, the human body is affected by low oxygen partial pressure, which triggers a series of physiological and biochemical reactions. Bone, a vital component of the human body, is also affected accordingly. First, hypoxia may stimulate increased activity of osteoblasts in the bones to cope with potential decalcification. This is because under hypoxic conditions, bo…	The human body is affected to some extent by the hypoxic environment of high altitude or plateau conditions, including changes in physiological functions. Regarding bone regeneration and repair, the following are some possible changes: 1. Inadequate oxygen supply: At high altitudes, oxygen levels are relatively low due to the high altitude and thin air. This can affect the blood supply to bones, …	Referring to Chapter 2 of High Altitude Medicine, which discusses the impact of high-altitude hypoxia on the body's metabolism and repair processes, this article explains the changes in bone regeneration and repair capabilities under hypoxic conditions at high altitudes. The impact of high-altitude hypoxia on bone regeneration and repair capabilities is complex and two-sided, but overall, chronic…
70	The high intensity of sunlight in plateau regions has both positive effects on bone health and potential risks. The key lies in effectively utilizing sunlight to promote vitamin D synthesis, thereby enhancing bone density and bone metabolism. I. Positive Impacts: Intense sunlight promotes vitamin D synthesis and benefits bone health. 1. Strong ultraviolet light helps the skin synthesize vitamin D…	Sunlight intensity in plateau regions significantly affects bone health, primarily in terms of ultraviolet (UV) radiation intensity, vitamin D synthesis, and bone mineralization. Due to the geographical and climatic conditions of plateau regions, sunlight intensity is often higher, which presents both potential benefits and risks for bone health. I. The Relationship between Sunlight Intensity and…	Sunlight intensity in plateau regions has a significant impact on bone health, primarily through its promotion of vitamin D synthesis. Due to the thinner atmosphere in plateau regions, UV radiation is high, which has both positive effects on bone health and potential health risks. The following are some of the key effects of sunlight intensity on bone health: 1. UV-B-Enhanced Vitamin D Synthesis …	The impact of sunlight intensity on bone health in plateau regions is twofold, with both positive and potential risks. Positive Impacts: 1. More Efficient Vitamin D Synthesis: High UV Intensity: Due to the high altitude, the atmosphere in plateau regions is thinner and cleaner, resulting in less scattering and absorption of UV rays (especially UV-B). This means that the intensity of UV-B radiatio…	The intensity of sunlight in plateau regions generally has a positive impact on bone health, but there are also some caveats. Positive Effects: Promotes Vitamin D Synthesis: Increased Ultraviolet B (UVB) Exposure: The high altitude and thin air of plateau regions reduce the absorption and scattering of UVB by the atmosphere. Combined with the generally low air pollution, the intensity of UVB rays…	The impact of sunlight intensity on bone health in plateau regions is a multifaceted and complex issue, with both positive and potential considerations. Positive Impact: Enhanced Vitamin D Synthesis Stronger Ultraviolet B (UVB) Radiation: Due to the high altitude, the thin atmosphere in plateau regions reduces the absorption and scattering of UV rays. This means that the intensity of UVB radiatio…	The intense sunlight in high altitude areas does have a significant impact on bone health, primarily through its core benefit of promoting vitamin D synthesis. However, there are also some complicating factors that require consideration: Core Benefit: Promoting Vitamin D Synthesis 1. High-Intensity Ultraviolet-B Radiation: The thin air and fewer clouds in high altitude areas weaken the atmosphere…	Sunlight intensity in plateau regions does have a significant impact on bone health, primarily through promoting vitamin D synthesis, a key pathway. However, the actual situation is more complex and mediated by multiple factors. The following is a detailed analysis: 1. Positive Impact: Boosting Vitamin D Synthesis, Benefiting Bone Health Higher Ultraviolet B (UVB) Radiation: The thinner air, fewe…	The intense sunlight in plateau areas does have a significant impact on bone health, primarily manifesting in two ways: potential benefits and potential risks. Potential Benefit: Promotes vitamin D synthesis, which is beneficial for bone health. 1. Stronger UV radiation (especially UVB): The high altitude of plateau areas, with thinner and relatively cleaner air, reduces the absorption and scatte…	The impact of sunlight intensity on bone health in plateau areas is primarily reflected in the following aspects: 1. Ultraviolet radiation: The thin air in plateau areas leads to relatively high levels of ultraviolet radiation. Ultraviolet radiation helps the body produce vitamin D, which is essential for bone health. However, excessive ultraviolet radiation can also cause skin damage and bone di…	The impact of sunlight intensity on bone health in plateau regions is primarily manifested in the following aspects: 1. Ultraviolet radiation: The thin air in plateau regions results in relatively strong ultraviolet radiation. While moderate ultraviolet radiation is beneficial to the human body, excessive exposure can negatively impact bone health. While ultraviolet radiation can increase bone de…	Sunlight intensity in plateau areas is typically stronger than at lower altitudes. This is because the thinner air in plateaus scatters and absorbs less sunlight, allowing more solar radiation to reach the ground. This intense sunlight can have multiple impacts on the human body, including bone health. The following are some of the potential effects of intense sunlight in plateaus on bone health:…	Referring to Chapter 2 of High Altitude Medicine, which discusses the impact of high-altitude environment and metabolism, this article explains the effects of solar radiation intensity on bone health in high-altitude regions. Solar radiation intensity in high-altitude regions is a double-edged sword for bone health, presenting both significant potential benefits and considerable practical challen…
71	Yes, water quality in plateau areas may affect bone health. The specific impact depends on the minerals and elements contained in the water, as well as the environmental characteristics. Here are some potentially relevant factors: I. Impact of Water Mineral Content on Bones 1. High-Calcium Water: Possibly Beneficial Groundwater in some areas of plateau regions (such as the Qinghai-Tibet Plateau) …	Water quality in plateau regions may indeed affect bone health, especially under certain circumstances. Water quality primarily affects human health through the minerals, trace elements, and pollutants it contains. Long-term consumption of poor-quality water, in particular, may indirectly or directly affect bone health. The following are some possible impacts of water quality in plateau regions o…	Water quality in plateau areas may affect bone health in various ways, especially when drinking water sources are chronically polluted or lack minerals. The impact of water quality is not limited to the presence of harmful substances in water, but also involves the effects of its mineral components (such as calcium, magnesium, and fluoride) on human health. Environmental factors unique to plateau…	Yes, water quality in high-altitude areas may have an impact on bone health. This impact can be positive or negative, depending on the specific composition of the water. The following are several water quality factors that may affect bone health: 1. Fluoride Content: Impact: Groundwater in high-altitude areas, especially in areas with certain geological formations (such as fluoride-rich strata), …	Yes, high-altitude water quality may have an impact on bone health. This impact can be positive or negative, depending on the mineral content and presence of harmful substances in the water. Potential positive effects (if water quality is good): Adequate calcium and magnesium: If high-altitude water sources are rich in calcium and magnesium (i.e., hard water), these minerals can supplement dietar…	Yes, water quality in high-altitude areas may have an impact on bone health, either positively or negatively, depending on the local water characteristics. Potential Positive Impacts: Mineral Content: Water sources in high-altitude areas, such as glacial meltwater and springs, may dissolve minerals such as calcium and magnesium, which are crucial for bone health, as they flow through different ro…	Water quality in plateau regions may have an impact on bone health, but this effect is often indirect and complex, depending on the specific composition of the water rather than directly attributable to the plateau environment itself. Key factors include: 1. Mineral content in water (especially calcium and magnesium): Potential for "hard water": Water sources in plateau regions (especially ground…	Water quality in high-altitude areas may affect bone health, but this effect is complex and multifactorial, and cannot be simply generalized. Key aspects include the following: 1. Mineral content (especially calcium and magnesium): Potential benefits: Many water sources in high-altitude areas (especially groundwater and springs) flow through mineral-rich geological formations (such as limestone),…	While it's possible that water quality in plateau areas might affect bone health, it's not universal, and the extent of the impact depends on the specific water composition and individual circumstances. The following is a key analysis: 1. Potential Risk Factor: Excessive Fluoride Content Core Issue: Some plateau areas (such as parts of the Qinghai-Tibet Plateau) have high-fluoride groundwater. Th…	Water quality in high-altitude areas may affect bone health. First, we need to understand the characteristics of high-altitude areas. High altitudes have thinner air and higher ultraviolet radiation, factors that may affect human physiology. One such factor is bone health. In high-altitude areas, due to low oxygen levels, the human body adapts to this environment by secreting more red blood cells…	There is indeed a relationship between water quality and bone health in plateau regions. Due to the high altitude and low oxygen content in the air, the human body requires more oxygen to sustain life, thus necessitating a higher intake of nutrients. Minerals such as calcium and phosphorus are crucial for maintaining bone health; they combine with oxygen to form bone tissue. In plateau regions, d…	Yes, water quality in plateau areas may affect bone health. Due to the high altitude, the oxygen content in the air is low, requiring more energy for the human body to adapt to this environment. Furthermore, the intensity of ultraviolet radiation in plateau areas is higher, which can easily lead to skin damage and various diseases. Regarding bone health, water quality in plateau areas may affect …	Referring to Chapter 16 of High Altitude Medicine regarding the impact of high-altitude environments and health, this article explains the potential effects of water quality on bone health in high-altitude areas. Water quality in high-altitude areas can indeed affect bone health, but this effect is usually indirect, long-term, and closely related to the specific geological background of the regio…
72	At high altitudes, due to a combination of factors such as low oxygen levels, cold temperatures, strong ultraviolet rays, poor water quality, and a limited diet, some chronic diseases are more likely to develop or worsen. These chronic diseases themselves, their metabolic disorders, and their treatments may all affect bone health. The following are common chronic diseases at high altitudes that m…	In plateau environments, due to the low oxygen levels, cold climate, strong ultraviolet rays, and unique geographical and lifestyle conditions, some chronic diseases may be more susceptible to affecting bone health. The unique plateau environment may exacerbate the symptoms of certain chronic diseases, leading to adverse effects on bone health. The following are some chronic diseases that may neg…	In plateau environments, due to the low oxygen levels, cold climate, strong ultraviolet rays, and unique geographical and lifestyle conditions, some chronic diseases may be more susceptible to affecting bone health. The unique plateau environment may exacerbate the symptoms of certain chronic diseases, leading to adverse effects on bone health. The following are some chronic diseases that may neg…	Due to the unique physiological and environmental characteristics of high altitude environments (such as chronic hypoxia, increased ultraviolet radiation, lower temperatures, a relatively monotonous diet, and restricted mobility), the impacts of some chronic diseases on bone health may be more significant or complex. The following chronic diseases may affect bone health and their special consider…	At high altitude, a variety of chronic diseases may negatively impact bone health. This is not only due to the underlying pathological mechanisms of the diseases themselves, but may also be exacerbated by environmental factors unique to high altitude environments, such as chronic hypoxia, high UV exposure, and restricted physical activity. The following are some major chronic diseases and their p…	The high altitude environment has unique effects on human physiology, such as chronic hypoxia, increased ultraviolet radiation, lower temperatures, and possible changes in lifestyle and nutritional intake. These factors may interact with certain chronic diseases to exacerbate bone health issues. The following are some chronic diseases that may affect bone health in the high altitude environment: …	Plateau environments (generally those above 2,500 meters above sea level), characterized by low oxygen levels, strong ultraviolet rays, dryness, and cold weather, may have a unique impact on bone health. The following are some chronic diseases that may be more susceptible to or aggravated by high altitude environments: 1. Osteoporosis: Mechanism of Effect: Chronic hypoxia is a primary characteris…	High altitude environments (generally those above 2,500 meters) have multiple health impacts. Low pressure, low oxygen levels, strong ultraviolet rays, cold and dry conditions, and other factors combine to exacerbate the negative effects of certain chronic diseases on bone health. The following are some chronic conditions that may significantly impact bone health in high altitude environments: 1.…	At altitude (generally above 2,500 meters), factors such as low oxygen levels, strong ultraviolet rays, cold, dryness, and potentially restricted diets can have multiple impacts on the human body. Some chronic diseases may have more significant adverse effects on bone health in this unique environment, primarily including the following: 1. Chronic hypoxia-related diseases: Chronic mountain sickne…	In high-altitude environments, due to the reduced oxygen levels caused by altitude, many chronic conditions may affect bone health. The following are some of the chronic conditions that may be affected: 1. Osteoporosis: The high altitude environment in plateau areas can lead to reduced calcium absorption and decreased bone density, increasing the risk of osteoporosis. 2. Arthritis: Long-term expo…	Before answering this question, we must first clarify that while some chronic conditions may affect bone health at high altitudes, the specific impact varies depending on individual differences and the nature of the condition. The following are some potentially affected chronic conditions: 1. Osteoporosis: This condition is associated with decreased bone density, structural damage, and an increas…	Several chronic conditions may affect bone health in high-altitude environments. Here are some key considerations: 1. Osteoporosis: - Hypoxia and low temperatures in high-altitude environments may impair calcium absorption and metabolism. - People who live at high altitudes for long periods of time experience reduced bone density, increasing their risk of osteoporosis. 2. Arthritis: - The cold cl…	Referring to Chapter 16 of High Altitude Medicine, which discusses chronic diseases and metabolic effects at high altitudes, this article explains which chronic diseases may affect bone health in high-altitude environments. In the hypoxic environment of high altitudes, certain chronic diseases can directly or indirectly disrupt bone metabolism balance, accelerate bone loss, and thus pose a seriou…
73	Given the special natural environment (low oxygen, cold weather, strong ultraviolet rays) and limited dietary resources of residents in plateau areas, it is crucial to rationally adjust their dietary structure to promote bone health. The following are scientific and practical dietary adjustment suggestions: 🥦 Dietary Recommendations for Plateau Residents to Promote Bone Health ✅ 1. Prioritize Cal…	In plateau areas, diet is crucial for bone health, especially considering the potential health risks associated with the plateau environment, such as lack of sunlight, cold temperatures, and thin air. To maintain bone health and prevent osteoporosis, residents should pay special attention to the following dietary adjustments: 1. Increase calcium intake Calcium is a primary mineral in bone formati…	Due to the low oxygen levels, cold temperatures, and strong ultraviolet radiation in high-altitude areas, residents need to pay special attention to dietary adjustments to maintain bone health. Residents of high-altitude areas often face unique challenges, such as excessive ultraviolet radiation that can lead to imbalanced vitamin D production, cold weather that can reduce outdoor activity, and i…	Due to their unique geographical environment and lifestyle, residents of the plateau may face unique challenges in bone health (e.g., low oxygen levels that may affect nutrient absorption and metabolism, and relatively limited food diversity). Therefore, dietary adjustments are particularly important for promoting bone health. Here are some specific dietary recommendations: 1. Ensure adequate cal…	The unique geographical environment of the plateau (such as low oxygen levels, high UV exposure, dry climate, and relatively limited food diversity in some areas) may affect residents' bone health. Therefore, plateau residents need to consciously adjust their diet to promote bone health. Here are some suggestions: 1. Increase intake of key nutrients Adequate calcium intake: Dairy products: Yak mi…	Due to their unique living environment (such as potentially strong ultraviolet rays, lower temperatures, and a relatively limited variety of foods in some areas), residents of plateau areas may face unique challenges in bone health. Therefore, promoting bone health through dietary adjustments is particularly important. Here are some specific dietary adjustments: 1. Ensure adequate calcium intake …	Residents of the plateau face challenges such as low oxygen levels, strong ultraviolet rays, cold temperatures, and a potentially relatively monotonous diet, all of which can indirectly or directly affect bone health. To promote bone health, dietary adjustments can focus on the following: 1. Ensure adequate calcium intake: Importance: Calcium is the primary mineral component of bones. Recommended…	Residents of high-altitude areas need to pay special attention to bone health in their diet, as the high-altitude environment (low oxygen, strong ultraviolet rays, and cold temperatures) may affect nutrient absorption and metabolism. The following dietary adjustments are recommended for plateau residents, focusing on nutrients necessary for bone health: Core Principle: Enhance your intake of calc…	Residents of plateau areas need to pay special attention to bone health in their diet, as factors such as hypoxia, strong ultraviolet rays, cold weather, and a potentially monotonous diet increase the risk of osteoporosis and bone problems. Here are some key dietary adjustments: Core Strategy: Ensure adequate calcium and vitamin D intake and promote their absorption and utilization. 1. Prioritize…	Because residents of high-altitude areas live at high altitudes, the thin air and intense ultraviolet rays can easily lead to calcium loss, making bone health particularly important. The following are some dietary recommendations for promoting bone health: 1. Increase calcium intake: In high-altitude areas, high ultraviolet rays can impair calcium absorption and utilization. Therefore, increase y…	Residents of high-altitude areas, where oxygen levels are low, are susceptible to calcium loss and osteoporosis. To maintain bone health in the plateau, residents can make the following dietary adjustments: 1. Increase intake of calcium-rich foods: In high-altitude areas, residents should ensure their diet includes adequate calcium sources, such as milk, yogurt, cheese, tofu, leafy green vegetabl…	For residents living in plateau areas, bone health is particularly important due to factors such as low oxygen levels and a lower metabolic rate at high altitudes. The following are some suggestions for promoting bone health through dietary adjustments: 1. Increase Calcium Intake: - Ensure adequate daily calcium intake. This can be achieved through calcium-rich foods such as milk, yogurt, cheese,…	Referring to Chapter 2 of High Altitude Medicine, which discusses nutrition, metabolism, and health at high altitudes, this article explains how residents of high-altitude areas can promote bone health through dietary adjustments. The low oxygen and cold environment of high altitudes pose unique challenges to bone metabolism, especially the potential impact of insufficient vitamin D synthesis and…
74	Appropriate weight-bearing exercise and resistance training in high-altitude areas (such as Tibet, Qinghai, and Xinjiang) can effectively strengthen bones and prevent osteoporosis. However, due to the unique low oxygen and cold conditions of the plateau, exercise should be scientific, safe, and adaptable. 🏃‍♂️ Recommended Exercises for Bone Health in the Plateau ✅ 1. Weight-bearing Aerobic Exerci…	In high altitude environments, appropriate exercise not only helps strengthen bones but also improves the body's ability to adapt to low-oxygen environments. The low oxygen and cold climate of the plateau present certain challenges to the body, so it's particularly important to choose exercises that are beneficial to bone health and adapt to the high-altitude environment. The following are some e…	In the plateau, exercise is an important way to strengthen bones, improve bone density, and promote overall health. However, due to the unique characteristics of the plateau environment (such as low oxygen levels, cold weather, and dryness), choosing the right exercise method is crucial. The following are several exercises that can help strengthen bones in the plateau: 1. Weight-bearing exercise …	To strengthen bones while exercising in the plateau, it's important to choose appropriate weight-bearing and resistance exercises, while also paying special attention to physical adaptability and safety in the high-altitude environment. The following are some recommended exercises that can help strengthen bones, along with some precautions based on the specific characteristics of the plateau: Cor…	Exercise in the plateau is indeed beneficial for strengthening bones. However, due to the unique characteristics of the plateau environment (low oxygen levels, dryness, and strong ultraviolet rays), special attention should be paid to safety and gradual progress. Bone strength is primarily achieved through weight-bearing and resistance exercises. These exercises mechanically stimulate the bones, …	Exercising in high altitude areas presents additional challenges due to the thin air and lower air pressure. Therefore, when choosing exercises that help strengthen bones, it's important to pay special attention to gradual progression and safety. The following exercises can help strengthen bones in high altitude areas: Walking and Hiking: How it works: Walking and hiking are basic weight-bearing …	When exercising in a high-altitude environment, choosing activities that effectively stimulate bones and take advantage of the plateau's advantages can indeed help strengthen bones. The plateau's intense sunlight (which promotes vitamin D synthesis) and moderately low oxygen environment (which may stimulate bone metabolism) are unique advantages, but choosing the right type of exercise and paying…	Certain types of exercise performed in high-altitude environments can effectively strengthen bones. The plateau's low oxygen levels and high UV exposure (which promotes vitamin D synthesis) offer unique advantages for bone health, and combining them with appropriate exercise can offer additional benefits. The following exercises are recommended for strengthening bones in the plateau: Key principl…	Appropriate exercise in high-altitude environments can indeed stimulate bone growth, increasing bone density and strength. The unique high-altitude environment (low oxygen, low temperatures, and strong ultraviolet rays) itself has certain effects on bone metabolism, but combined with specific types of exercise, the effects are even more pronounced. The following are some exercises that are partic…	Regarding this question, the plateau is a challenging environment, but there are several forms of exercise that can help strengthen bones. Here are some suggestions: 1. Hiking: Hiking at high altitudes can increase the load on bones, stimulating bone growth and strengthening. However, please note that altitude sickness can occur at high altitudes, so ensure you are in good physical condition for …	To understand this question, we first need to understand what altitude is and how it affects the human body. A plateau generally refers to areas with higher altitudes and lower air pressure. In such environments, the human body requires more oxygen to maintain normal physiological functions, which may lead to specific adaptive changes. Next, we need to consider which exercises can help strengthen…	Regarding exercises to strengthen bones in the plateau, here are some recommended types of exercise: 1. Hiking: Hiking in the plateau not only allows you to enjoy the magnificent natural scenery, but also strengthens your leg muscles through constant walking, which improves bone density. 2. Cycling: Cycling in the plateau, especially on rugged terrain, can stimulate bone growth and increase bone …	Referring to Chapter 15 of High Altitude Medicine regarding suitable exercises for high altitudes, this article explains exercise methods that can help strengthen bones at high altitudes. In the high-altitude environment, choosing appropriate exercise is crucial for strengthening bones and combating the risk of osteoporosis. The principles of exercise are "weight-bearing, resistance, safe, and mo…
75	Due to the thin air and low oxygen partial pressure in plateau areas, long-term exposure to this hypoxic environment can cause skeletal muscle atrophy and bone loss, particularly for the elderly, manual laborers, and athletes. To prevent this hypoxia-induced muscle atrophy, multiple measures are needed, including nutrition, exercise, lifestyle, and medical intervention. 🧠 I. Why does hypoxia caus…	Due to the low oxygen content in high altitude areas, prolonged exposure to a hypoxic environment can indeed affect various body systems, including the skeletal muscle system. Muscle atrophy occurs in hypoxic environments because low oxygen levels reduce oxygen supply to muscles, inhibiting muscle growth and repair. This risk of skeletal muscle atrophy is of particular concern for plateau residen…	The low oxygen levels of high altitude areas can have many impacts on the human body, one of which is the potential for skeletal muscle atrophy. At high altitudes, due to lower oxygen concentrations, the body must work harder to adapt to the low oxygen environment, which poses challenges to muscle and bone health. Prolonged exposure to low oxygen levels can lead to a range of physiological reacti…	Due to prolonged exposure to low oxygen levels, plateau residents may be at risk for hypoxic skeletal muscle atrophy. This is because hypoxia can impair protein synthesis, increase protein degradation, alter energy metabolism, and potentially lead to mitochondrial dysfunction. Preventing skeletal muscle atrophy requires a comprehensive strategy, including acclimatization, appropriate exercise, pr…	Due to long-term exposure to low-oxygen environments, plateau residents undergo a series of adaptive changes. However, chronic hypoxia can also adversely affect skeletal muscle, leading to decreased muscle protein synthesis and increased muscle protein breakdown, which can cause muscle atrophy. Preventing skeletal muscle atrophy caused by hypoxia requires a multifaceted, comprehensive strategy: G…	Due to long-term exposure to low oxygen levels, plateau residents are susceptible to changes in skeletal muscle structure and function, including muscle fiber atrophy, mitochondrial dysfunction, decreased protein synthesis, and increased protein breakdown. Preventing skeletal muscle atrophy caused by hypoxia requires a multifaceted, comprehensive strategy, primarily encompassing the following: Sc…	To prevent skeletal muscle atrophy caused by hypoxia, plateau residents need to adopt a comprehensive strategy, focusing on improving oxygen utilization efficiency, maintaining muscle protein synthesis, combating catabolism, ensuring adequate nutrition, and engaging in appropriate exercise. Specific preventive measures are as follows: I. Core Strategy: Improving Oxygen Supply and Utilization 1. G…	To prevent skeletal muscle atrophy caused by hypoxia, residents of the plateau need to adopt a comprehensive strategy, focusing on improving oxygen utilization efficiency, maintaining muscle anabolism, reducing muscle breakdown, ensuring adequate nutrition, and maintaining moderate activity. Key measures include: 1. Improving oxygen supply and utilization efficiency (core): Ensure adequate sleep …	To prevent skeletal muscle atrophy caused by hypoxia, residents of the plateau need a multi-pronged strategy, centered around improving tissue oxygenation, maintaining muscle protein balance, promoting muscle anabolism, and reducing catabolism. Here are some key measures: 🏋️‍♂️ 1. Improving Oxygen Utilization Efficiency and Delivery 1. Moderate and Regular Exercise Training: Aerobic exercise, suc…	Due to the high altitude, plateau residents are prone to hypoxia due to low oxygen levels. To prevent skeletal muscle atrophy caused by hypoxia, the following measures can be taken: 1. Appropriate exercise: Moderate aerobic exercise, such as hiking, swimming, and cycling, can improve cardiopulmonary function and increase the body's tolerance to hypoxia. 2. Increase protein intake: Ensuring adequa…	Plateau residents can take the following measures to prevent skeletal muscle atrophy caused by hypoxia: 1. Acclimatization training: Before traveling to high altitude, acclimatization training can help the body gradually adapt to the low-oxygen environment. This includes ascending slowly to higher altitudes, ascending no more than 300-500 meters per day, and continuing acclimatization activities …	Plateau residents can take the following measures to prevent skeletal muscle atrophy caused by hypoxia: 1. Acclimatization training: - Before traveling to the plateau, perform a period of high-altitude acclimatization training to help the body gradually adapt to the low-oxygen environment. - Gradually ascend to higher altitudes to allow the body time to adapt and reduce the shock of hypoxia. 2. M…	The following content, drawing upon professional knowledge in the field of high-altitude medicine, particularly the essential chapters on skeletal muscle metabolism and protection under hypoxic conditions found in relevant treatises such as High-Altitude Medicine, will explain comprehensive strategies for preventing hypoxic skeletal muscle atrophy in high-altitude residents. The core mechanism by…
[truncated: 5 more rows]
